# Supplementary material for: Highly Pathogenic Avian Influenza A(H5N8) Virus, Democratic Republic of the Congo, 2017
Source: Emerg Infect Dis. 2018 Jul;24(7):1371–4. doi: 10.3201/eid2407.172123 (PMC6038760; doi:10.3201/eid2407.172123)
Supplement: Technical Appendix 2 — Hemagglutinin (HA) gene segments of influenza virus strains used for analysis of influenza A(H5N8) virus, Democratic Republic of the Congo, 2017. [file 17-2123-Techapp-s2.xlsx]

## Sheet: Foglio1
Article DOI: https://doi.org/10.3201/eid2407.172123
Highly Pathogenic Avian Influenza A(H5N8) Virus, Democratic Republic of the Congo, 2017
Segment ID	Segment	Country	Collection date	Isolate name	Originating Laboratory	Submitting Laboratory	Authors†
EPI954639	HA	Hungary	2017-Jan-02	A/Harris Hawk/Hungary/120/2017	Central Agricultural Office Veterinary Diagnostic Directorate	Central Agricultural Office Veterinary Diagnostic Directorate	Adam, Dan
EPI954799	HA	Hungary	2017-Jan-24	A/Harris_hawk/Hungary/2762b/2017	Central Agricultural Office Veterinary Diagnostic Directorate	Central Agricultural Office Veterinary Diagnostic Directorate	Adam, Dan
EPI954791	HA	Hungary	2017-Jan-24	A/Harris_hawk/Hungary/2762a/2017	Central Agricultural Office Veterinary Diagnostic Directorate	Central Agricultural Office Veterinary Diagnostic Directorate	Adam, Dan
EPI1019750	HA	Netherlands	2016-Dec-07	A/P_falcon/NL-Vrouwenpolder (Zeeland)/16015510-001/2016	Wageningen Bioveterinary Reseach	Central Veterinary Institute	Beerens, Nancy; Heutink, Rene; Harders, Frank; Verschuren-Pritz, Sylvia; Bossers, Alex; Koch, Guus; Bergervoet, Saskia
EPI954759	HA	Hungary	2017-Feb-07	A/Peregrine_falcon/Hungary/4882/2017	Central Agricultural Office Veterinary Diagnostic Directorate	Central Agricultural Office Veterinary Diagnostic Directorate	Adam, Dan
EPI1081969	HA	Italy	2017-Aug-05	A/goose/Italy/17VIR6358-3/2017	Istituto Zooprofilattico Sperimentale Delle Venezie	Istituto Zooprofilattico Sperimentale Delle Venezie	Bianca,Zecchin; Alice,Fusaro; Gianpiero,Zamperin; Alessia,Schivo; Annalisa,Salviato; Sabrina,Marciano; Silvia,Ormelli; Calogero,Terregino; Isabella,Monne
EPI1032548	HA	Hungary	2016-Dec-14	A/Goose/Hungary/64909/2016	National Food Chain Safety Office Veterinary Diagnostic Directorate Laboratory for Molecular Biology	Central Agricultural Office Veterinary Diagnostic Directorate	Adam, Dan
EPI1032540	HA	Hungary	2016-Dec-11	A/Goose/Hungary/63743/2016	National Food Chain Safety Office Veterinary Diagnostic Directorate Laboratory for Molecular Biology	Central Agricultural Office Veterinary Diagnostic Directorate	Adam, Dan
EPI1032516	HA	Hungary	2016-Nov-27	A/Goose/Hungary/59763/2016	National Food Chain Safety Office Veterinary Diagnostic Directorate Laboratory for Molecular Biology	Central Agricultural Office Veterinary Diagnostic Directorate	Adam, Dan
EPI1032508	HA	Hungary	2017-Apr-20	A/Goose/Hungary/17985/2017	National Food Chain Safety Office Veterinary Diagnostic Directorate Laboratory for Molecular Biology	Central Agricultural Office Veterinary Diagnostic Directorate	Adam, Dan
EPI1032500	HA	Hungary	2017-Apr-19	A/Goose/Hungary/17580/2017	National Food Chain Safety Office Veterinary Diagnostic Directorate Laboratory for Molecular Biology	Central Agricultural Office Veterinary Diagnostic Directorate	Adam, Dan
EPI1032492	HA	Hungary	2017-Apr-18	A/Goose/Hungary/17051/2017	National Food Chain Safety Office Veterinary Diagnostic Directorate Laboratory for Molecular Biology	Central Agricultural Office Veterinary Diagnostic Directorate	Adam, Dan
EPI1032484	HA	Hungary	2017-Apr-07	A/Goose/Hungary/15729/2017	National Food Chain Safety Office Veterinary Diagnostic Directorate Laboratory for Molecular Biology	Central Agricultural Office Veterinary Diagnostic Directorate	Adam, Dan
EPI1032476	HA	Hungary	2017-Apr-18	A/Goose/Hungary/17261/2017	National Food Chain Safety Office Veterinary Diagnostic Directorate Laboratory for Molecular Biology	Central Agricultural Office Veterinary Diagnostic Directorate	Adam, Dan
EPI1019662	HA	Netherlands	2016-Nov-17	A/Go/NL-Roggebotsluis/16014462-010/2016	Wageningen Bioveterinary Reseach	Central Veterinary Institute	Beerens, Nancy; Heutink, Rene; Harders, Frank; Verschuren-Pritz, Sylvia; Bossers, Alex; Koch, Guus; Bergervoet, Saskia
EPI956128	HA	Hungary	2016-Nov-26	A/Goose/Hungary/59712/2016	Central Agricultural Office Veterinary Diagnostic Directorate	Central Agricultural Office Veterinary Diagnostic Directorate	Adam, Dan
EPI922444	HA	Germany	2017-Jan-25	A/domestic goose/Germany-BY/R677/2017	NA	Friedrich-Loeffler-Institut	NA
EPI926621	HA	Kazakhstan	2016-Aug-15	A/graylag goose/Kazakhstan/KR/2016	Research Institute of Experimental and Clinical Medicine	Research Institute of Experimental and Clinical Medicine	Sharshov, K.; Kurskaya, O.; Sobolev, I.; Leonov, S.; Yushkov, Y.; Alekseev, A.; Alikina, T.; Kabilov, M.; Shestopalov, A.
EPI869926	HA	Poland	2016-Dec-14	A/domestic goose/Poland/72/2016	NA	National Veterinary Research Institut Poland, PIWet-PIB	E. Swieton, K. Smietanka
EPI869924	HA	Poland	2016-Dec-02	A/domestic goose/Poland/33/2016	NA	National Veterinary Research Institut Poland, PIWet-PIB	E. Swieton, K. Smietanka
EPI646105	HA	China	2014-Feb-15	A/goose/Jiangsu/WX202/2014	Beijing Institute of Microbiology and Epidemiology	Beijing Institute of Microbiology and Epidemiology	NA
EPI588952	HA	Taiwan	2015-Jan-11	A/goose/Taiwan/a015/2015	Animal Health Research Institute	Animal Health Research Institute	Yu-Ju,Lin; Li-Hsuan,Chen; Wan-Chen,Li; Yu-Pin,Liu; Ming-Shiuh,Lee; Ming-Chu,Cheng; Hsiang-Jung,Tsai
EPI573220	HA	Korea, Republic of	2014-Jul-31	A/goose/Korea/H1698/2014	NA	Animal and Plant Quarantine Agency (QIA)	NA
EPI573219	HA	Korea, Republic of	2014-Jul-29	A/goose/Korea/H1689/2014	NA	Animal and Plant Quarantine Agency (QIA)	NA
EPI573211	HA	Korea, Republic of	2014-Jun-13	A/goose/Korea/H1545/2014	NA	Animal and Plant Quarantine Agency (QIA)	NA
EPI573204	HA	Korea, Republic of	2014-Apr-21	A/goose/Korea/H1296/2014	NA	Animal and Plant Quarantine Agency (QIA)	NA
EPI954869	HA	Hungary	2017-Jan-09	A/White_fronted_goose/Hungary/801/2017	Central Agricultural Office Veterinary Diagnostic Directorate	Central Agricultural Office Veterinary Diagnostic Directorate	Adam, Dan
EPI595146	HA	Korea, Republic of	2014-Dec-24	A/greater white-fronted goose/Korea/K14-374-1/2014	Avian diaseases laboratory, College of Veterinary Medicine, Konkuk University	Konkuk University	Kwon,Jung-Hoon; Yuk,Seong-Su; Erdene-Ochir,TO; Noh,Jin-Yong; Hong,Woo-Tack; Jeong,Jei-Hyun; Jeong,Sol; Song,Chang-Seon
EPI595138	HA	Korea, Republic of	2014-Dec-24	A/greater white-fronted goose/Korea/K14-372-2/2014	Avian diaseases laboratory, College of Veterinary Medicine, Konkuk University	Konkuk University	Kwon,Jung-Hoon; Yuk,Seong-Su; Erdene-Ochir,TO; Noh,Jin-Yong; Hong,Woo-Tack; Jeong,Jei-Hyun; Jeong,Sol; Song,Chang-Seon
EPI595133	HA	Korea, Republic of	2014-Dec-24	A/greater white-fronted goose/Korea/K14-371-4/2014	Avian diaseases laboratory, College of Veterinary Medicine, Konkuk University	Konkuk University	Kwon,Jung-Hoon; Yuk,Seong-Su; Erdene-Ochir,TO; Noh,Jin-Yong; Hong,Woo-Tack; Jeong,Jei-Hyun; Jeong,Sol; Song,Chang-Seon
EPI595124	HA	Korea, Republic of	2014-Dec-24	A/greater white-fronted goose/Korea/K14-369-3/2014	Avian diaseases laboratory, College of Veterinary Medicine, Konkuk University	Konkuk University	Kwon,Jung-Hoon; Yuk,Seong-Su; Erdene-Ochir,TO; Noh,Jin-Yong; Hong,Woo-Tack; Jeong,Jei-Hyun; Jeong,Sol; Song,Chang-Seon
EPI595116	HA	Korea, Republic of	2014-Dec-24	A/greater white-fronted goose/Korea/K14-367-4/2014	Avian diaseases laboratory, College of Veterinary Medicine, Konkuk University	Konkuk University	Kwon,Jung-Hoon; Yuk,Seong-Su; Erdene-Ochir,TO; Noh,Jin-Yong; Hong,Woo-Tack; Jeong,Jei-Hyun; Jeong,Sol; Song,Chang-Seon
EPI1021133	HA	Czech Republic	2017-Feb-09	A/goose/Czech Republic/1998-17_1/2017 (H5N8)	State Veterinary Institute Prague	State Veterinary Institute Prague	Nagy,A
EPI1021132	HA	Czech Republic	2017-Feb-08	A/goose/Czech Republic/1954-17/2017 (H5N8)	State Veterinary Institute Prague	State Veterinary Institute Prague	Nagy,A
EPI1021127	HA	Czech Republic	2017-Feb-05	A/bronze turkey/Czech Republic/1755-17_1/2017 (H5N8)	State Veterinary Institute Prague	State Veterinary Institute Prague	Nagy,A
EPI1021089	HA	Czech Republic	2017-Jan-02	A/goose/Czech Republic/197-17/2017 (H5N8)	State Veterinary Institute Prague	State Veterinary Institute Prague	Nagy,A
EPI1021087	HA	Czech Republic	2017-Jan-04	A/goose/Czech Republic/136-17_1/2017 (H5N8)	State Veterinary Institute Prague	State Veterinary Institute Prague	Nagy,A
EPI1019678	HA	Netherlands	2016-Dec-14	A/Grey_Go/NL-Groot-Ammers/16015901-012/2016	Wageningen Bioveterinary Reseach	Central Veterinary Institute	Beerens, Nancy; Heutink, Rene; Harders, Frank; Verschuren-Pritz, Sylvia; Bossers, Alex; Koch, Guus; Bergervoet, Saskia
EPI990802	HA	Germany	2017-Jan-25	A/greylag goose/Germany-NI/AR703-L02138/2017	NA	Friedrich-Loeffler-Institut	NA
EPI990794	HA	Germany	2017-Feb-02	A/greylag goose/Germany-NI/AR1395-L02144/2017	NA	Friedrich-Loeffler-Institut	NA
EPI961528	HA	Czech Republic	2017-Jan-17	A/goose/Czech Republic/821-17_2/2017 (H5N8)	NA	State Veterinary Institute Prague	Nagy,A
EPI954813	HA	Hungary	2017-Jan-04	A/Greylag_goose/Hungary/320/2017	Central Agricultural Office Veterinary Diagnostic Directorate	Central Agricultural Office Veterinary Diagnostic Directorate	Adam, Dan
EPI954679	HA	Hungary	2017-Jan-18	A/Greylag_goose/Hungary/1941/2017	Central Agricultural Office Veterinary Diagnostic Directorate	Central Agricultural Office Veterinary Diagnostic Directorate	Adam, Dan
EPI909436	HA	Russian Federation	2017-Jan-06	A/goose/Krasnodar/3144/2017	NA	State Research Center of Virology and Biotechnology (VECTOR)	Ivan,Susloparov; Natalya,Goncharova; Natalya,Kolosova; Vasiliy,Marchenko; Alexander,Ryzhikov
EPI891670	HA	Croatia	2017-Jan-18	A/greylag goose/Croatia/33/2017	NA	Croatian Veterinary Institute	Savić, Vladimir
EPI860519	HA	Hungary	2016-Nov-11	A/goose/Hungary/55128/2016	National Food Chain Safety Office Veterinary Diagnostic Directorate Laboratory for Molecular Biology	Central Agricultural Office Veterinary Diagnostic Directorate	Zsuzsanna, Ronai; Krisztina, Ursu; Adam, Balint; Dora, Szalay; Akos, Thuma; Eva, Gyuris; Karoly, Erdelyi; Adam, Dan
EPI774410	HA	China	2016-May-15	A/Bar-headed Goose/Qinghai/BTY18-LU/2016	State Key Laboratory of Virology and Wuhan Institute of Virology, Chinese Academy of Sciences	Wuhan Institute of Virology	NA
EPI774402	HA	China	2016-May-15	A/Bar-headed Goose/Qinghai/BTY18-B/2016	State Key Laboratory of Virology and Wuhan Institute of Virology, Chinese Academy of Sciences	Wuhan Institute of Virology	NA
EPI774394	HA	China	2016-May-15	A/Bar-headed Goose/Qinghai/BTY17-LU/2016	State Key Laboratory of Virology and Wuhan Institute of Virology, Chinese Academy of Sciences	Wuhan Institute of Virology	NA
EPI774386	HA	China	2016-May-15	A/Bar-headed Goose/Qinghai/BTY17-B/2016	State Key Laboratory of Virology and Wuhan Institute of Virology, Chinese Academy of Sciences	Wuhan Institute of Virology	NA
EPI774378	HA	China	2016-May-14	A/Bar-headed Goose/Qinghai/BTY16-LU/2016	State Key Laboratory of Virology and Wuhan Institute of Virology, Chinese Academy of Sciences	Wuhan Institute of Virology	NA
EPI774369	HA	China	2016-May-14	A/Bar-headed Goose/Qinghai/BTY16-B/2016	State Key Laboratory of Virology and Wuhan Institute of Virology, Chinese Academy of Sciences	Wuhan Institute of Virology	NA
EPI774361	HA	China	2016-May-14	A/Bar-headed Goose/Qinghai/BTY15-LU/2016	State Key Laboratory of Virology and Wuhan Institute of Virology, Chinese Academy of Sciences	Wuhan Institute of Virology	NA
EPI774352	HA	China	2016-May-14	A/Bar-headed Goose/Qinghai/BTY15-B/2016	State Key Laboratory of Virology and Wuhan Institute of Virology, Chinese Academy of Sciences	Wuhan Institute of Virology	NA
EPI774344	HA	China	2016-May-14	A/Bar-headed Goose/Qinghai/BTY14-LU/2016	State Key Laboratory of Virology and Wuhan Institute of Virology, Chinese Academy of Sciences	Wuhan Institute of Virology	NA
EPI774335	HA	China	2016-May-14	A/Bar-headed Goose/Qinghai/BTY14-B/2016	State Key Laboratory of Virology and Wuhan Institute of Virology, Chinese Academy of Sciences	Wuhan Institute of Virology	NA
EPI774326	HA	China	2016-May-14	A/Bar-headed Goose/Qinghai/BTY13-LU/2016	State Key Laboratory of Virology and Wuhan Institute of Virology, Chinese Academy of Sciences	Wuhan Institute of Virology	NA
EPI774318	HA	China	2016-May-14	A/Bar-headed Goose/Qinghai/BTY13-B/2016	State Key Laboratory of Virology and Wuhan Institute of Virology, Chinese Academy of Sciences	Wuhan Institute of Virology	NA
EPI774310	HA	China	2016-May-13	A/Bar-headed Goose/Qinghai/BTY12-LU/2016	State Key Laboratory of Virology and Wuhan Institute of Virology, Chinese Academy of Sciences	Wuhan Institute of Virology	NA
EPI774302	HA	China	2016-May-13	A/Bar-headed Goose/Qinghai/BTY12-B/2016	State Key Laboratory of Virology and Wuhan Institute of Virology, Chinese Academy of Sciences	Wuhan Institute of Virology	NA
EPI774294	HA	China	2016-May-09	A/Bar-headed Goose/Qinghai/BTY11-LU/2016	State Key Laboratory of Virology and Wuhan Institute of Virology, Chinese Academy of Sciences	Wuhan Institute of Virology	NA
EPI774286	HA	China	2016-May-09	A/Bar-headed Goose/Qinghai/BTY11-B/2016	State Key Laboratory of Virology and Wuhan Institute of Virology, Chinese Academy of Sciences	Wuhan Institute of Virology	NA
EPI774277	HA	China	2016-May-09	A/Bar-headed Goose/Qinghai/BTY10-LU/2016	State Key Laboratory of Virology and Wuhan Institute of Virology, Chinese Academy of Sciences	Wuhan Institute of Virology	NA
EPI774267	HA	China	2016-May-09	A/Bar-headed Goose/Qinghai/BTY10-B/2016	State Key Laboratory of Virology and Wuhan Institute of Virology, Chinese Academy of Sciences	Wuhan Institute of Virology	NA
EPI774259	HA	China	2016-May-09	A/Bar-headed Goose/Qinghai/BTY9-LU/2016	State Key Laboratory of Virology and Wuhan Institute of Virology, Chinese Academy of Sciences	Wuhan Institute of Virology	NA
EPI774251	HA	China	2016-May-09	A/Bar-headed Goose/Qinghai/BTY9-B/2016	State Key Laboratory of Virology and Wuhan Institute of Virology, Chinese Academy of Sciences	Wuhan Institute of Virology	NA
EPI774242	HA	China	2016-May-10	A/Bar-headed Goose/Qinghai/BTY8-LU/2016	State Key Laboratory of Virology and Wuhan Institute of Virology, Chinese Academy of Sciences	Wuhan Institute of Virology	NA
EPI774234	HA	China	2016-May-10	A/Bar-headed Goose/Qinghai/BTY8-B/2016	State Key Laboratory of Virology and Wuhan Institute of Virology, Chinese Academy of Sciences	Wuhan Institute of Virology	NA
EPI774226	HA	China	2016-May-11	A/Bar-headed Goose/Qinghai/BTY7-LU2/2016	State Key Laboratory of Virology and Wuhan Institute of Virology, Chinese Academy of Sciences	Wuhan Institute of Virology	NA
EPI774218	HA	China	2016-May-11	A/Bar-headed Goose/Qinghai/BTY7-LU1/2016	State Key Laboratory of Virology and Wuhan Institute of Virology, Chinese Academy of Sciences	Wuhan Institute of Virology	NA
EPI774210	HA	China	2016-May-11	A/Bar-headed Goose/Qinghai/BTY7-B/2016	State Key Laboratory of Virology and Wuhan Institute of Virology, Chinese Academy of Sciences	Wuhan Institute of Virology	NA
EPI774201	HA	China	2016-May-11	A/Bar-headed Goose/Qinghai/BTY6-LU/2016	State Key Laboratory of Virology and Wuhan Institute of Virology, Chinese Academy of Sciences	Wuhan Institute of Virology	NA
EPI774193	HA	China	2016-May-11	A/Bar-headed Goose/Qinghai/BTY6-B/2016	State Key Laboratory of Virology and Wuhan Institute of Virology, Chinese Academy of Sciences	Wuhan Institute of Virology	NA
EPI774185	HA	China	2016-May-12	A/Bar-headed Goose/Qinghai/BTY5-B/2016	State Key Laboratory of Virology and Wuhan Institute of Virology, Chinese Academy of Sciences	Wuhan Institute of Virology	NA
EPI774176	HA	China	2016-May-12	A/Bar-headed Goose/Qinghai/BTY4-LU/2016	State Key Laboratory of Virology and Wuhan Institute of Virology, Chinese Academy of Sciences	Wuhan Institute of Virology	NA
EPI774168	HA	China	2016-May-12	A/Bar-headed Goose/Qinghai/BTY4-B/2016	State Key Laboratory of Virology and Wuhan Institute of Virology, Chinese Academy of Sciences	Wuhan Institute of Virology	NA
EPI774159	HA	China	2016-May-12	A/Bar-headed Goose/Qinghai/BTY3-LU/2016	State Key Laboratory of Virology and Wuhan Institute of Virology, Chinese Academy of Sciences	Wuhan Institute of Virology	NA
EPI774150	HA	China	2016-May-12	A/Bar-headed Goose/Qinghai/BTY3-B/2016	State Key Laboratory of Virology and Wuhan Institute of Virology, Chinese Academy of Sciences	Wuhan Institute of Virology	NA
EPI774142	HA	China	2016-May-12	A/Bar-headed Goose/Qinghai/BTY2-LU/2016	State Key Laboratory of Virology and Wuhan Institute of Virology, Chinese Academy of Sciences	Wuhan Institute of Virology	NA
EPI774133	HA	China	2016-May-12	A/Bar-headed Goose/Qinghai/BTY2-B/2016	State Key Laboratory of Virology and Wuhan Institute of Virology, Chinese Academy of Sciences	Wuhan Institute of Virology	NA
EPI774121	HA	China	2016-May-09	A/Bar-headed Goose/Qinghai/BTY1-LV/2016	State Key Laboratory of Virology and Wuhan Institute of Virology, Chinese Academy of Sciences	Wuhan Institute of Virology	NA
EPI774113	HA	China	2016-May-09	A/Bar-headed Goose/Qinghai/BTY1-B/2016	State Key Laboratory of Virology and Wuhan Institute of Virology, Chinese Academy of Sciences	Wuhan Institute of Virology	NA
EPI1019702	HA	Netherlands	2016-Nov-17	A/Gull10/NL-Marker Wadden/16014466-014/2016	Wageningen Bioveterinary Reseach	Central Veterinary Institute	Beerens, Nancy; Heutink, Rene; Harders, Frank; Verschuren-Pritz, Sylvia; Bossers, Alex; Koch, Guus; Bergervoet, Saskia
EPI1019694	HA	Netherlands	2016-Nov-17	A/Gull1/NL-Marker Wadden/16014466-011/2016	Wageningen Bioveterinary Reseach	Central Veterinary Institute	Beerens, Nancy; Heutink, Rene; Harders, Frank; Verschuren-Pritz, Sylvia; Bossers, Alex; Koch, Guus; Bergervoet, Saskia
EPI1019686	HA	Netherlands	2016-Nov-17	A/Gull/NL-Marker Wadden/16014466-020/2016	Wageningen Bioveterinary Reseach	Central Veterinary Institute	Beerens, Nancy; Heutink, Rene; Harders, Frank; Verschuren-Pritz, Sylvia; Bossers, Alex; Koch, Guus; Bergervoet, Saskia
EPI691836	HA	Germany	2014-Dec-01	A/gull/Germany-NI/R45/2015	NA	Friedrich-Loeffler-Institut	NA
EPI869940	HA	Poland	2016-Nov-09	A/herring gull/Poland/84/2016	NA	National Veterinary Research Institut Poland, PIWet-PIB	E. Swieton, K. Smietanka
EPI774498	HA	China	2016-May-15	A/Brown-headed Gull/Qinghai/ZTO6-MU/2016	State Key Laboratory of Virology and Wuhan Institute of Virology, Chinese Academy of Sciences	Wuhan Institute of Virology	NA
EPI774490	HA	China	2016-May-15	A/Brown-headed Gull/Qinghai/ZTO6-SP/2016	State Key Laboratory of Virology and Wuhan Institute of Virology, Chinese Academy of Sciences	Wuhan Institute of Virology	NA
EPI774483	HA	China	2016-May-15	A/Brown-headed Gull/Qinghai/ZTO6-B/2016	State Key Laboratory of Virology and Wuhan Institute of Virology, Chinese Academy of Sciences	Wuhan Institute of Virology	NA
EPI774475	HA	China	2016-May-14	A/Brown-headed Gull/Qinghai/ZTO5-K/2016	State Key Laboratory of Virology and Wuhan Institute of Virology, Chinese Academy of Sciences	Wuhan Institute of Virology	NA
EPI774466	HA	China	2016-May-14	A/Brown-headed Gull/Qinghai/ZTO5-B/2016	State Key Laboratory of Virology and Wuhan Institute of Virology, Chinese Academy of Sciences	Wuhan Institute of Virology	NA
EPI774458	HA	China	2016-May-11	A/Brown-headed Gull/Qinghai/ZTO4-B/2016	State Key Laboratory of Virology and Wuhan Institute of Virology, Chinese Academy of Sciences	Wuhan Institute of Virology	NA
EPI774450	HA	China	2016-May-12	A/Brown-headed Gull/Qinghai/ZTO3-LU/2016	State Key Laboratory of Virology and Wuhan Institute of Virology, Chinese Academy of Sciences	Wuhan Institute of Virology	NA
EPI774442	HA	China	2016-May-12	A/Brown-headed Gull/Qinghai/ZTO3-B/2016	State Key Laboratory of Virology and Wuhan Institute of Virology, Chinese Academy of Sciences	Wuhan Institute of Virology	NA
EPI774434	HA	China	2016-May-01	A/Brown-headed Gull/Qinghai/ZTO1-LU/2016	State Key Laboratory of Virology and Wuhan Institute of Virology, Chinese Academy of Sciences	Wuhan Institute of Virology	NA
EPI774426	HA	China	2016-May-01	A/Brown-headed Gull/Qinghai/ZTO1-B/2016	State Key Laboratory of Virology and Wuhan Institute of Virology, Chinese Academy of Sciences	Wuhan Institute of Virology	NA
EPI1019390	HA	Netherlands	2016-Nov-11	A/C_Gull/NL-Slootdorp/16014102-003/2016	Wageningen Bioveterinary Reseach	Central Veterinary Institute	Beerens, Nancy; Heutink, Rene; Harders, Frank; Verschuren-Pritz, Sylvia; Bossers, Alex; Koch, Guus; Bergervoet, Saskia
EPI1019710	HA	Netherlands	2016-Nov-16	A/L-bl-ba-gull/NL-Sovon/16014324-014/2016	Wageningen Bioveterinary Reseach	Central Veterinary Institute	Beerens, Nancy; Heutink, Rene; Harders, Frank; Verschuren-Pritz, Sylvia; Bossers, Alex; Koch, Guus; Bergervoet, Saskia
EPI774506	HA	China	2016-May-15	A/Great Black-headed Gull/Qinghai/YO1-B/2016	State Key Laboratory of Virology and Wuhan Institute of Virology, Chinese Academy of Sciences	Wuhan Institute of Virology	NA
EPI1019670	HA	Netherlands	2016-Nov-11	A/Gr_bk_bd_gull/NL-Slootdorp/16014102-005/2016	Wageningen Bioveterinary Reseach	Central Veterinary Institute	Beerens, Nancy; Heutink, Rene; Harders, Frank; Verschuren-Pritz, Sylvia; Bossers, Alex; Koch, Guus; Bergervoet, Saskia
EPI1019374	HA	Netherlands	2016-Nov-11	A/Bl_H_gull/NL-Slootdorp/16014102-002/2016	Wageningen Bioveterinary Reseach	Central Veterinary Institute	Beerens, Nancy; Heutink, Rene; Harders, Frank; Verschuren-Pritz, Sylvia; Bossers, Alex; Koch, Guus; Bergervoet, Saskia
EPI823756	HA	Russian Federation	2016-May-25	A/black-headed gull/Tyva/41/2016	State Research Center of Virology and Biotechnology (VECTOR)	WHO National Influenza Centre Russian Federation	Fadeev,Artem; Komissarov,Andrey; Egorova,Anna; Sintsova,Ksenia; Musaeva,Tamila; Susloparov,Ivan; Marchenko,Vasiliy; Ryzhikov,Aleksandr
EPI954783	HA	Hungary	2017-Feb-28	A/Common_tern/Hungary/8187/2017	Central Agricultural Office Veterinary Diagnostic Directorate	Central Agricultural Office Veterinary Diagnostic Directorate	Adam, Dan
EPI954559	HA	Italy	2017-Jan-19	A/swan/Italy/17VIR537-2/2017	Istituto Zooprofilattico Sperimentale Delle Venezie	Istituto Zooprofilattico Sperimentale Delle Venezie	Zecchin, B.; Fusaro, A.; Milani, A.; Schivo, A.; Salviato, A.; Zamperin, G.; Marciano, S.; Ormelli, S.; Terregino, C.; Monne, I.
EPI988345	HA	Germany	2017-Feb-12	A/black swan/Germany-BW/R1364/2017	NA	Friedrich-Loeffler-Institut	NA
EPI1019366	HA	Netherlands	2016-Nov-10	A/Bk_swan/NL-Den Oever/16013973-002/2016	Wageningen Bioveterinary Reseach	Central Veterinary Institute	Beerens, Nancy; Heutink, Rene; Harders, Frank; Verschuren-Pritz, Sylvia; Bossers, Alex; Koch, Guus; Bergervoet, Saskia
EPI1081925	HA	Italy	2017-Aug-25	A/swan/Italy/17VIR7064-1/2017	Istituto Zooprofilattico Sperimentale Delle Venezie	Istituto Zooprofilattico Sperimentale Delle Venezie	Bianca,Zecchin; Alice,Fusaro; Gianpiero,Zamperin; Alessia,Schivo; Annalisa,Salviato; Sabrina,Marciano; Silvia,Ormelli; Calogero,Terregino; Isabella,Monne
EPI1044550	HA	Russian Federation	2017-Feb-13	A/mute swan/Kaliningrad/132/2017	NA	State Research Center of Virology and Biotechnology (VECTOR)	Ivan,Susloparov; Natalya,Goncharova; Natalya,Kolosova; Vasiliy,Marchenko; Alexander,Ryzhikov
EPI1021134	HA	Czech Republic	2017-Feb-07	A/mute swan/Czech Republic/2008-17_1/2017 (H5N8)	State Veterinary Institute Prague	State Veterinary Institute Prague	Nagy,A
EPI1021130	HA	Czech Republic	2017-Feb-06	A/mute swan/Czech Republic/1848-17_2/2017 (H5N8)	State Veterinary Institute Prague	State Veterinary Institute Prague	Nagy,A
EPI1021129	HA	Czech Republic	2017-Feb-06	A/mute swan/Czech Republic/1848-17_1/2017 (H5N8)	State Veterinary Institute Prague	State Veterinary Institute Prague	Nagy,A
EPI1021126	HA	Czech Republic	2017-Feb-02	A/mute swan/Czech Republic/1691-17/2017 (H5N8)	State Veterinary Institute Prague	State Veterinary Institute Prague	NA
EPI1021117	HA	Czech Republic	2017-Feb-02	A/mute swan/Czech Republic/1640-17/2017 (H5N8)	State Veterinary Institute Prague	State Veterinary Institute Prague	Nagy,A
EPI1021115	HA	Czech Republic	2017-Jan-31	A/mute swan/Czech Republic/1576-17_C/2017 (H5N8)	State Veterinary Institute Prague	State Veterinary Institute Prague	Nagy,A
EPI1021114	HA	Czech Republic	2017-Feb-02	A/mute swan/Czech Republic/1519-17/2017 (H5N8)	State Veterinary Institute Prague	State Veterinary Institute Prague	Nagy,A
EPI1021112	HA	Czech Republic	2017-Jan-29	A/mute swan/Czech Republic/1461-17/2017 (H5N8)	State Veterinary Institute Prague	State Veterinary Institute Prague	Nagy,A
EPI1021110	HA	Czech Republic	2017-Jan-31	A/mute swan/Czech Republic/1339-17/2017 (H5N8)	State Veterinary Institute Prague	State Veterinary Institute Prague	Nagy,A
EPI1021109	HA	Czech Republic	2017-Jan-27	A/mute swan/Czech Republic/1337-17/2017 (H5N8)	State Veterinary Institute Prague	State Veterinary Institute Prague	Nagy,A
EPI1021108	HA	Czech Republic	2017-Jan-23	A/mute swan/Czech Republic/1331-17_1/2017 (H5N8)	State Veterinary Institute Prague	State Veterinary Institute Prague	Nagy,A
EPI1021107	HA	Czech Republic	2017-Jan-20	A/mute swan/Czech Republic/1330-17_1/2017 (H5N8)	State Veterinary Institute Prague	State Veterinary Institute Prague	NA
EPI1021106	HA	Czech Republic	2017-Jan-24	A/mute swan/Czech Republic/1296-17_1/2017 (H5N8)	State Veterinary Institute Prague	State Veterinary Institute Prague	Nagy,A
EPI1021105	HA	Czech Republic	2017-Jan-22	A/mute swan/Czech Republic/1227-17/2017 (H5N8)	State Veterinary Institute Prague	State Veterinary Institute Prague	Nagy,A
EPI1021101	HA	Czech Republic	2017-Jan-22	A/mute swan/Czech Republic/1171-17/2017 (H5N8)	State Veterinary Institute Prague	State Veterinary Institute Prague	Nagy,A
EPI1021100	HA	Czech Republic	2017-Jan-22	A/mute swan/Czech Republic/1170-17_2/2017 (H5N8)	State Veterinary Institute Prague	State Veterinary Institute Prague	Nagy,A
EPI1021099	HA	Czech Republic	2017-Jan-22	A/mute swan/Czech Republic/1156-17/2017 (H5N8)	State Veterinary Institute Prague	State Veterinary Institute Prague	Nagy,A
EPI1021098	HA	Czech Republic	2017-Jan-22	A/mute swan/Czech Republic/1155-17/2017 (H5N8)	State Veterinary Institute Prague	State Veterinary Institute Prague	Nagy,A
EPI1021097	HA	Czech Republic	2017-Jan-19	A/mute swan/Czech Republic/1060-17/2017 (H5N8)	State Veterinary Institute Prague	State Veterinary Institute Prague	Nagy,A
EPI1021096	HA	Czech Republic	2017-Jan-18	A/mute swan/Czech Republic/1058-17/2017 (H5N8)	State Veterinary Institute Prague	State Veterinary Institute Prague	Nagy,A
EPI1021095	HA	Czech Republic	2017-Jan-20	A/mute swan/Czech Republic/987-17_2/2017 (H5N8)	State Veterinary Institute Prague	State Veterinary Institute Prague	Nagy,A
EPI1021094	HA	Czech Republic	2017-Jan-19	A/mute swan/Czech Republic/967-17/2017 (H5N8)	State Veterinary Institute Prague	State Veterinary Institute Prague	Nagy,A
EPI1021093	HA	Czech Republic	2017-Jan-19	A/mute swan/Czech Republic/964-17/2017 (H5N8)	State Veterinary Institute Prague	State Veterinary Institute Prague	Nagy,A
EPI1021092	HA	Czech Republic	2017-Jan-13	A/mute swan/Czech Republic/572-17_3/2017 (H5N8)	State Veterinary Institute Prague	State Veterinary Institute Prague	Nagy,A
EPI1021086	HA	Czech Republic	2017-Jan-02	A/mute swan/Czech Republic/54-17_1/2017 (H5N8)	State Veterinary Institute Prague	State Veterinary Institute Prague	Nagy,A
EPI1019718	HA	Netherlands	2016-Nov-17	A/M_Swan/NL-Roggebotsluis/16014462-019/2016	Wageningen Bioveterinary Reseach	Central Veterinary Institute	Beerens, Nancy; Heutink, Rene; Harders, Frank; Verschuren-Pritz, Sylvia; Bossers, Alex; Koch, Guus; Bergervoet, Saskia
EPI990786	HA	Germany	2017-Feb-14	A/mute swan/Germany-NI/AR1529-L02145/2017	NA	Friedrich-Loeffler-Institut	NA
EPI978865	HA	Germany	2017-Feb-04	A/mute swan/Germany-TH/R1126/2017	NA	Friedrich-Loeffler-Institut	NA
EPI969259	HA	Czech Republic	2017-Feb-05	A/mute swan/Czech Republic/1813-17/2017 (H5N8)	NA	State Veterinary Institute Prague	Nagy,A
EPI961484	HA	Czech Republic	2017-Jan-13	A/mute swan/Czech Republic/581-17/2017 (H5N8)	NA	State Veterinary Institute Prague	Nagy,A
EPI961475	HA	Czech Republic	2017-Jan-11	A/mute swan/Czech Republic/499-17/2017 (H5N8)	NA	State Veterinary Institute Prague	Nagy,A
EPI954735	HA	Hungary	2017-Jan-27	A/Mute swan/Hungary/3513/2017	Central Agricultural Office Veterinary Diagnostic Directorate	Central Agricultural Office Veterinary Diagnostic Directorate	Adam, Dan
EPI954727	HA	Hungary	2017-Jan-26	A/Mute swan/Hungary/3139/2017	Central Agricultural Office Veterinary Diagnostic Directorate	Central Agricultural Office Veterinary Diagnostic Directorate	Adam, Dan
EPI931110	HA	Czech Republic	2017-Jan-18	A/mute swan/Czech Republic/879-17/2017 (H5N8)	NA	State Veterinary Institute Prague	Nagy,Alexander
EPI930838	HA	Czech Republic	2017-Jan-02	A/mute swan/Czech Republic/54-17_2/2017 (H5N8)	NA	State Veterinary Institute Prague	Nagy, Alexander
EPI917480	HA	Czech Republic	2017-Jan-14	A/mute swan/Czech Republic/722-17_1/2017 (H5N8)	State Veterinary Institute Prague	State Veterinary Institute Prague	NA
EPI917275	HA	Croatia	2017-Feb-02	A/mute swan/Croatia/61/2017	NA	Croatian Veterinary Institute	Savić, Vladimir
EPI916385	HA	Czech Republic	2017-Jan-15	A/mute swan/Czech Republic/653-17/2017 (H5N8)	State Veterinary Institute Prague	State Veterinary Institute Prague	Nagy,Alexander
EPI909444	HA	Russian Federation	2017-Jan-06	A/mute swan/Krasnodar/25/2017	NA	State Research Center of Virology and Biotechnology (VECTOR)	Ivan,Susloparov; Natalya,Goncharova; Natalya,Kolosova; Vasiliy,Marchenko; Alexander,Ryzhikov
EPI891667	HA	Croatia	2017-Jan-22	A/mute swan/Croatia/30/2017	NA	Croatian Veterinary Institute	Savić, Vladimir
EPI881901	HA	Croatia	2017-Jan-10	A/mute swan/Croatia/15/2017	NA	Croatian Veterinary Institute	Savić, Vladimir
EPI873626	HA	Croatia	2016-Dec-29	A/mute swan/Croatia/104/2016	NA	Croatian Veterinary Institute	Savić, Vladimir
EPI873624	HA	Croatia	2017-Jan-03	A/mute swan/Croatia/9/2017	NA	Croatian Veterinary Institute	Savić, Vladimir
EPI869929	HA	Poland	2016-Dec-21	A/mute swan/Poland/108/2016	NA	National Veterinary Research Institut Poland, PIWet-PIB	E. Swieton, K. Smietanka
EPI864746	HA	Croatia	2016-Nov-28	A/mute swan/Croatia/85/2016	NA	Croatian Veterinary Institute	NA
EPI861572	HA	Croatia	2016-Nov-12	A/mute swan/Croatia/78/2016	NA	Croatian Veterinary Institute	NA
EPI861568	HA	Croatia	2016-Oct-30	A/mute swan/Croatia/70/2016	NA	Croatian Veterinary Institute	NA
EPI859199	HA	Hungary	2016-Oct-19	A/mute_swan/Hungary/51049/2016	National Food Chain Safety Office Veterinary Diagnostic Directorate Laboratory for Molecular Biology	Central Agricultural Office Veterinary Diagnostic Directorate	Zsuzsanna, Ronai; Krisztina, Ursu; Adam, Balint; Dora, Szalay; Akos, Thuma; Eva, Gyuris; Karoly, Erdelyi; Adam, Dan
EPI576391	HA	Sweden	2015-Mar-05	A/MuteSwan/Sweden/SVA150313KU0141/SZ543/2015	National Veterinary Institute	National Veterinary Institute	'Zohari,Siamak';'Karin,Ullman';Olofsson,Ann-Sophie*
EPI576384	HA	Sweden	2015-Feb-20	A/MuteSwan/Sweden/SVA150311KU0277/SZ502/2015	National Veterinary Institute	National Veterinary Institute	'Zohari,Siamak';'Ullman,Karin'; 'Olofson,Ann-Sophie'
EPI1081894	HA	Czech Republic	2017-Jan-03	A/turkey/Czech Republic/38-17_1/2017 (H5N8)	State Veterinary Institute Prague	State Veterinary Institute Prague	A,Nagy
EPI1040225	HA	Italy	2017-Jul-23	A/turkey/Italy/17VIR5878-3/2017	Istituto Zooprofilattico Sperimentale Delle Venezie	Istituto Zooprofilattico Sperimentale Delle Venezie	Bianca,Zecchin; Alice,Fusaro; Gianpiero,Zamperin; Alessia,Schivo; Annalisa,Salviato; Sabrina,Marciano; Silvia,Ormelli; Calogero,Terregino; Isabella,Monne
EPI1021128	HA	Czech Republic	2017-Feb-06	A/turkey/Czech Republic/1767-17_2/2017 (H5N8)	State Veterinary Institute Prague	State Veterinary Institute Prague	Nagy,A
EPI969347	HA	Germany	2017-Jan-17	A/turkey/Germany-BB/R377ff/2017	NA	Friedrich-Loeffler-Institut	NA
EPI967465	HA	Germany	2016-Nov-22	A/turkey/Germany-NI/R9807/2016	NA	Friedrich-Loeffler-Institut	NA
EPI962066	HA	Hungary	2016-Nov-01	A/Turkey/Hungary/53136/2016	National Food Chain Safety Office Veterinary Diagnostic Directorate Laboratory for Molecular Biology	Central Agricultural Office Veterinary Diagnostic Directorate	Adam, Dan
EPI961509	HA	Italy	2017-Feb-21	A/turkey/Italy/17VIR1574-1/2017	Istituto Zooprofilattico Sperimentale Delle Venezie	Istituto Zooprofilattico Sperimentale Delle Venezie	Zecchin, B.; Fusaro, A.; Milani, A.; Schivo, A.; Salviato, A.; Zamperin, G.; Marciano, S.; Ormelli, S.; Terregino, C.; Monne, I.
EPI954607	HA	Italy	2017-Feb-16	A/turkey/Italy/17VIR1452-22/2017	Istituto Zooprofilattico Sperimentale Delle Venezie	Istituto Zooprofilattico Sperimentale Delle Venezie	Zecchin, B.; Fusaro, A.; Milani, A.; Schivo, A.; Salviato, A.; Zamperin, G.; Marciano, S.; Ormelli, S.; Terregino, C.; Monne, I.
EPI954599	HA	Italy	2017-Feb-14	A/turkey/Italy/17VIR1338-3/2017	Istituto Zooprofilattico Sperimentale Delle Venezie	Istituto Zooprofilattico Sperimentale Delle Venezie	Zecchin, B.; Fusaro, A.; Milani, A.; Schivo, A.; Salviato, A.; Zamperin, G.; Marciano, S.; Ormelli, S.; Terregino, C.; Monne, I.
EPI954591	HA	Italy	2017-Feb-01	A/turkey/Italy/17VIR973-2/2017	Istituto Zooprofilattico Sperimentale Delle Venezie	Istituto Zooprofilattico Sperimentale Delle Venezie	Zecchin, B.; Fusaro, A.; Milani, A.; Schivo, A.; Salviato, A.; Zamperin, G.; Marciano, S.; Ormelli, S.; Terregino, C.; Monne, I.
EPI954575	HA	Italy	2017-Jan-23	A/turkey/Italy/17VIR576-11/2017	Istituto Zooprofilattico Sperimentale Delle Venezie	Istituto Zooprofilattico Sperimentale Delle Venezie	Zecchin, B.; Fusaro, A.; Milani, A.; Schivo, A.; Salviato, A.; Zamperin, G.; Marciano, S.; Ormelli, S.; Terregino, C.; Monne, I.
EPI954567	HA	Italy	2017-Jan-20	A/turkey/Italy/17VIR538-1/2017	Istituto Zooprofilattico Sperimentale Delle Venezie	Istituto Zooprofilattico Sperimentale Delle Venezie	Zecchin, B.; Fusaro, A.; Milani, A.; Schivo, A.; Salviato, A.; Zamperin, G.; Marciano, S.; Ormelli, S.; Terregino, C.; Monne, I.
EPI942935	HA	United Kingdom	2017-Jan-15	A/turkey/England/003778/2017	Animal and Plant Health Agency (APHA)	Animal and Plant Health Agency (APHA)	Seekings, James; Ellis, Richard; Brookes, Sharon M; Reid, Scott; Essen, Stephen; Brown, Ian H
EPI931207	HA	Germany	2017-Jan-09	A/turkey/Germany-BB/R234ff/2017	NA	Friedrich-Loeffler-Institut	NA
EPI916604	HA	Czech Republic	2017-Jan-30	A/bronze turkey/Czech Republic/1414-17/2017 (H5N8)	NA	State Veterinary Institute Prague	Nagy,Alexander
EPI909428	HA	Russian Federation	2017-Jan-01	A/turkey/Rostov/11/2017	NA	State Research Center of Virology and Biotechnology (VECTOR)	Ivan,Susloparov; Natalya,Goncharova; Natalya,Kolosova; Vasiliy,Marchenko; Alexander,Ryzhikov
EPI888277	HA	Czech Republic	2017-Jan-03	A/turkey/Czech Republic/38-17_5/2017 (H5N8)	NA	State Veterinary Institute Prague	Nagy,Alexander
EPI876474	HA	Germany	2016-Dec-13	A/turkey/Germany-NI/R10523/2016	NA	Friedrich-Loeffler-Institut	NA
EPI869931	HA	Poland	2016-Dec-19	A/turkey/Poland/83/2016	NA	National Veterinary Research Institut Poland, PIWet-PIB	E. Swieton, K. Smietanka
EPI869930	HA	Poland	2016-Dec-16	A/turkey/Poland/78/2016	NA	National Veterinary Research Institut Poland, PIWet-PIB	E. Swieton, K. Smietanka
EPI868848	HA	United Kingdom	2016-Dec-15	A/turkey/England/052131/2016	Animal and Plant Health Agency (APHA)	Animal and Plant Health Agency (APHA)	Seekings, James; Ellis, Richard; Brookes, Sharon M; Reid, Scott; Essen, Stephen; Brown, Ian H
EPI861011	HA	Germany	2016-Nov-09	A/turkey/Germany-SH/R8595/2016	NA	Friedrich-Loeffler-Institut	NA
EPI859207	HA	Hungary	2016-Nov-02	A/domestic_turkey/Hungary/53433/2016	National Food Chain Safety Office Veterinary Diagnostic Directorate Laboratory for Molecular Biology	Central Agricultural Office Veterinary Diagnostic Directorate	Zsuzsanna, Ronai; Krisztina, Ursu; Adam, Balint; Dora, Szalay; Akos, Thuma; Eva, Gyuris; Karoly, Erdelyi; Adam, Dan
EPI687239	HA	Germany	2014-Dec-15	A/turkey/Germany/AR3390-L00939/2014	NA	Friedrich-Loeffler-Institut	NA
EPI687247	HA	Germany	2014-Dec-15	A/turkey/Germany/AR3382-L00937/2014	NA	Friedrich-Loeffler-Institut	NA
EPI553145	HA	Germany	2014-Dec-15	A/turkey/Germany-NI/R3372/2014	NA	Friedrich-Loeffler-Institut	NA
EPI553172	HA	Germany	2014-Dec-15	A/turkey/Germany-NI/R3372/2014	NA	Friedrich-Loeffler-Institut	NA
EPI553144	HA	Italy	2014-Dec-15	A/turkey/Italy/14VIR7898-10/2014	Istituto Zooprofilattico Sperimentale Delle Venezie	Istituto Zooprofilattico Sperimentale Delle Venezie	Luca,Tassoni; Silvia,Ormelli; Alessia,Schivo; Alice,Fusaro; Isabella,Monne; Giovanni,Cattoli
EPI552746	HA	Germany	2014-Nov-04	A/turkey/Germany/AR2485-86-L00899/2014	NA	Friedrich-Loeffler-Institut	NA
EPI544756	HA	Germany	2014-Nov-04	A/turkey/Germany-MV/R2472/2014	NA	Friedrich-Loeffler-Institut	NA
EPI1021135	HA	Czech Republic	2017-Feb-11	A/quail/Czech Republic/2063-17_1/2017 (H5N8)	State Veterinary Institute Prague	State Veterinary Institute Prague	Nagy,A
EPI1021120	HA	Czech Republic	2017-Feb-02	A/grey heron/Czech Republic/1680-17_2/2017 (H5N8)	State Veterinary Institute Prague	State Veterinary Institute Prague	Nagy,A
EPI1019726	HA	Netherlands	2016-Nov-16	A/Magpie/NL-Volendam/16014331-002/2016	Wageningen Bioveterinary Reseach	Central Veterinary Institute	Beerens, Nancy; Heutink, Rene; Harders, Frank; Verschuren-Pritz, Sylvia; Bossers, Alex; Koch, Guus; Bergervoet, Saskia
EPI1019654	HA	Netherlands	2016-Nov-08	A/G_c_grebe/NL-Monnickendam/16013865-009-010/2016	Wageningen Bioveterinary Reseach	Central Veterinary Institute	Beerens, Nancy; Heutink, Rene; Harders, Frank; Verschuren-Pritz, Sylvia; Bossers, Alex; Koch, Guus; Bergervoet, Saskia
EPI1019446	HA	Netherlands	2016-Dec-05	A/Crow/NL-Oostwoud/16015372-004/2016	Wageningen Bioveterinary Reseach	Central Veterinary Institute	Beerens, Nancy; Heutink, Rene; Harders, Frank; Verschuren-Pritz, Sylvia; Bossers, Alex; Koch, Guus; Bergervoet, Saskia
EPI961500	HA	Italy	2017-Jan-03	A/shelduck/Italy/17VIR1572-24/2017	Istituto Zooprofilattico Sperimentale Delle Venezie	Istituto Zooprofilattico Sperimentale Delle Venezie	Zecchin, B.; Fusaro, A.; Milani, A.; Schivo, A.; Salviato, A.; Zamperin, G.; Marciano, S.; Ormelli, S.; Terregino, C.; Monne, I.
EPI909380	HA	Russian Federation	2017-Jan-06	A/long-eared owl/Voronezh/15/2017	NA	State Research Center of Virology and Biotechnology (VECTOR)	Ivan,Susloparov; Natalya,Goncharova; Natalya,Kolosova; Vasiliy,Marchenko; Alexander,Ryzhikov
EPI888088	HA	Italy	2017-Jan-03	A/wigeon/Italy/17VIR57-3/2017	Istituto Zooprofilattico Sperimentale Delle Venezie	Istituto Zooprofilattico Sperimentale Delle Venezie	Silvia,Ormelli; Sabrina,Marciano; Alessia,Schivo; Annalisa,Salviato; Adelaide,Milani; Gianpiero,Zamperin; Bianca,Zecchin; Alice,Fusaro; Calogero,Terregino; Isabella,Monne
EPI858844	HA	India	2016-Oct-20	A/painted stork/India/10CA03/2016	ICAR-National Institute of High Security Animal Diseases	ICAR-National Institute of High Security Animal Diseases	'Nagarajan, Shanmugasundaram; Shukla, Shweta; Kumar, Manoj; Murugkar, H. V.; Tosh, Chakradhar; Singh, Vijendra Pal
EPI823460	HA	Russian Federation	2016-May-25	A/great crested grebe/Tyva/34/2016	State Research Center of Virology and Biotechnology (VECTOR)	WHO National Influenza Centre Russian Federation	Fadeev,Artem; Komissarov,Andrey; Egorova,Anna; Sintsova,Ksenia; Musaeva,Tamila; Susloparov,Ivan; Marchenko,Vasiliy; Ryzhikov,Aleksandr
EPI573664	HA	Japan	2015-Jan-03	A/crane/Kagoshima/KU53/2015(H5N8)	Kagoshima University	Kagoshima University	NA
EPI573654	HA	Japan	2014-Dec-24	A/crane/Kagoshima/KU41/2014(H5N8)	Kagoshima University	Kagoshima University	NA
EPI573646	HA	Japan	2014-Dec-17	A/crane/Kagoshima/KU21/2014(H5N8)	Kagoshima University	Kagoshima University	NA
EPI566027	HA	Germany	2015-Jan-01	A/ibis/Germany-MV/R44/2015	NA	Friedrich-Loeffler-Institut	NA
EPI553208	HA	Japan	2014-Nov-23	A/crane/Kagoshima/KU1/2014	Kagoshima University	Kagoshima University	NA
EPI973844	HA	Germany	2017-Feb-08	A/tawny owl/Germany-SN/R1186/2017	NA	Friedrich-Loeffler-Institut	NA
EPI973841	HA	Germany	2017-Feb-06	A/white stork/Germany-TH/R1149/2017	NA	Friedrich-Loeffler-Institut	NA
EPI978863	HA	Germany	2017-Feb-04	A/grey heron/Germany-TH/R1125/2017	NA	Friedrich-Loeffler-Institut	NA
EPI962056	HA	Hungary	2016-Nov-11	A/Duck/Hungary/55764/2016	National Food Chain Safety Office Veterinary Diagnostic Directorate Laboratory for Molecular Biology	Central Agricultural Office Veterinary Diagnostic Directorate	Adam, Dan
EPI962046	HA	Hungary	2016-Nov-09	A/Duck/Hungary/54738/2016	National Food Chain Safety Office Veterinary Diagnostic Directorate Laboratory for Molecular Biology	Central Agricultural Office Veterinary Diagnostic Directorate	Adam, Dan
EPI961449	HA	Russian Federation	2016-Aug-27	A/gadwall/Kurgan/2442/2016	NA	State Research Center of Virology and Biotechnology (VECTOR)	Ivan,Susloparov; Natalya,Goncharova; Natalya,Kolosova; Vasiliy,Marchenko; Alexander,Ryzhikov
EPI959555	HA	Hungary	2017-Feb-24	A/Pheasant/Hungary/7685/2017	National Food Chain Safety Office Veterinary Diagnostic Directorate Laboratory for Molecular Biology	Central Agricultural Office Veterinary Diagnostic Directorate	Adam, Dan
EPI959547	HA	Hungary	2017-Feb-16	A/Pheasant/Hungary/6553/2017	National Food Chain Safety Office Veterinary Diagnostic Directorate Laboratory for Molecular Biology	Central Agricultural Office Veterinary Diagnostic Directorate	Adam, Dan
EPI959539	HA	Hungary	2017-Feb-16	A/Mute swan/Hungary/6276/2017	National Food Chain Safety Office Veterinary Diagnostic Directorate Laboratory for Molecular Biology	Central Agricultural Office Veterinary Diagnostic Directorate	Adam, Dan
EPI959531	HA	Hungary	2017-Feb-15	A/Mute swan/Hungary/6092/2017	National Food Chain Safety Office Veterinary Diagnostic Directorate Laboratory for Molecular Biology	Central Agricultural Office Veterinary Diagnostic Directorate	Adam, Dan
EPI959523	HA	Hungary	2017-Feb-15	A/Cormorant/Hungary/6102/2017	National Food Chain Safety Office Veterinary Diagnostic Directorate Laboratory for Molecular Biology	Central Agricultural Office Veterinary Diagnostic Directorate	Adam, Dan
EPI954845	HA	Hungary	2017-Feb-13	A/Mallard/Hungary/5821/2017	Central Agricultural Office Veterinary Diagnostic Directorate	Central Agricultural Office Veterinary Diagnostic Directorate	Adam, Dan
EPI954837	HA	Hungary	2017-Jan-26	A/Mute swan/Hungary/3137/2017	Central Agricultural Office Veterinary Diagnostic Directorate	Central Agricultural Office Veterinary Diagnostic Directorate	Adam, Dan
EPI954829	HA	Hungary	2017-Jan-17	A/Chicken/Hungary/1751/2017	Central Agricultural Office Veterinary Diagnostic Directorate	Central Agricultural Office Veterinary Diagnostic Directorate	Adam, Dan
EPI954821	HA	Hungary	2017-Jan-06	A/GuineaFowl/Hungary/596/2017	Central Agricultural Office Veterinary Diagnostic Directorate	Central Agricultural Office Veterinary Diagnostic Directorate	Adam, Dan
EPI954767	HA	Hungary	2017-Feb-09	A/Mute swan/Hungary/5316/2017	Central Agricultural Office Veterinary Diagnostic Directorate	Central Agricultural Office Veterinary Diagnostic Directorate	Adam, Dan
EPI954743	HA	Hungary	2017-Jan-29	A/Mute swan/Hungary/3542/2017	Central Agricultural Office Veterinary Diagnostic Directorate	Central Agricultural Office Veterinary Diagnostic Directorate	Adam, Dan
EPI954719	HA	Hungary	2017-Jan-24	A/Mute swan/Hungary/2825/2017	Central Agricultural Office Veterinary Diagnostic Directorate	Central Agricultural Office Veterinary Diagnostic Directorate	Adam, Dan
EPI954711	HA	Hungary	2017-Jan-22	A/Mute swan/Hungary/2508/2017	Central Agricultural Office Veterinary Diagnostic Directorate	Central Agricultural Office Veterinary Diagnostic Directorate	Adam, Dan
EPI954703	HA	Hungary	2017-Jan-19	A/Mute swan/Hungary/2193/2017	Central Agricultural Office Veterinary Diagnostic Directorate	Central Agricultural Office Veterinary Diagnostic Directorate	Adam, Dan
EPI954695	HA	Hungary	2017-Jan-18	A/Turkey/Hungary/2030/2017	Central Agricultural Office Veterinary Diagnostic Directorate	Central Agricultural Office Veterinary Diagnostic Directorate	Adam, Dan
EPI954687	HA	Hungary	2017-Jan-18	A/Mute swan/Hungary/1955/2017	Central Agricultural Office Veterinary Diagnostic Directorate	Central Agricultural Office Veterinary Diagnostic Directorate	Adam, Dan
EPI954671	HA	Hungary	2017-Jan-16	A/Duck/Hungary/1588/2017	Central Agricultural Office Veterinary Diagnostic Directorate	Central Agricultural Office Veterinary Diagnostic Directorate	Adam, Dan
EPI954663	HA	Hungary	2017-Jan-11	A/Goose/Hungary/1030/2017	Central Agricultural Office Veterinary Diagnostic Directorate	Central Agricultural Office Veterinary Diagnostic Directorate	Adam, Dan
EPI954655	HA	Hungary	2017-Jan-11	A/Duck/Hungary/984/2017	Central Agricultural Office Veterinary Diagnostic Directorate	Central Agricultural Office Veterinary Diagnostic Directorate	Adam, Dan
EPI954647	HA	Hungary	2017-Jan-11	A/Goose/Hungary/982/2017	Central Agricultural Office Veterinary Diagnostic Directorate	Central Agricultural Office Veterinary Diagnostic Directorate	Adam, Dan
EPI954631	HA	Hungary	2017-Jan-02	A/Mute swan/Hungary/119/2017	Central Agricultural Office Veterinary Diagnostic Directorate	Central Agricultural Office Veterinary Diagnostic Directorate	Adam, Dan
EPI954539	HA	Hungary	2016-Dec-18	A/Goose/Hungary/65817/2016	Central Agricultural Office Veterinary Diagnostic Directorate	Central Agricultural Office Veterinary Diagnostic Directorate	Adam, Dan
EPI909396	HA	Russian Federation	2017-Jan-06	A/long-eared owl/Voronezh/16/2017	NA	State Research Center of Virology and Biotechnology (VECTOR)	Ivan,Susloparov; Natalya,Goncharova; Natalya,Kolosova; Vasiliy,Marchenko; Alexander,Ryzhikov
EPI909388	HA	Russian Federation	2017-Jan-06	A/Ural owl/Voronezh/14/2017	NA	State Research Center of Virology and Biotechnology (VECTOR)	Ivan,Susloparov; Natalya,Goncharova; Natalya,Kolosova; Vasiliy,Marchenko; Alexander,Ryzhikov
EPI868854	HA	Egypt	2016-Nov-26	A/Common-coot/Egypt/CA285/2016	National Laboratory for Veterinary Quality Control on Poultry production- Animal Health Research Inistitute	Animal Health Research Institute	Arafa,A.M; Hagag,N; Zanaty,A; Elhusseiny,M.H; Selim,A.A; Abdelhalim,A; Erfan,A; Hassan,M.K; Naguib,M.M
EPI836614	HA	Russian Federation	2016-May-25	A/common tern /Uvs-Nuur Lake/26/2016	Research Institute of Experimental and Clinical Medicine	Research Institute of Experimental and Clinical Medicine	Kirill, Sharshov; Olga, Kurskaya; Ivan, Sobolev; Alexander, Alekseev; Tatyana, Alikina; Marsel, Kabilov; Alexander, Shestopalov
EPI836606	HA	Russian Federation	2016-May-25	A/grey heron /Uvs-Nuur Lake/20/2016	Research Institute of Experimental and Clinical Medicine	Research Institute of Experimental and Clinical Medicine	Kirill, Sharshov; Olga, Kurskaya; Ivan, Sobolev; Alexander, Alekseev; Alexander, Shestopalov
EPI773757	HA	Russian Federation	2016-May-25	A/great crested grebe/Uvs-Nuur Lake/341/2016	Research Institute of Experimental and Clinical Medicine	Research Institute of Experimental and Clinical Medicine	Kirill, Sharshov; Olga, Kurskaya; Ivan, Sobolev; Alexander, Alekseev;Tatyana, Alikina; Marsel, Kabilov; Alexander, Shestopalov
EPI624535	HA	Germany	2015-Jan-01	A/scarlet_ibis/Germany/AR44-L01279/2015	NA	Friedrich-Loeffler-Institut	NA
EPI573638	HA	Japan	2014-Dec-07	A/crane/Kagoshima/KU13/2014(H5N8)	Kagoshima University	Kagoshima University	NA
EPI555126	HA	Germany	2014-Dec-01	A/stork/Germany-MV/R24/2015	NA	Friedrich-Loeffler-Institut	NA
EPI553349	HA	Russian Federation	2014-Sep-25	A/wigeon/Sakha/1/2014	State Research Center of Virology and Biotechnology (VECTOR)	State Research Center of Virology and Biotechnology (VECTOR)	Susloparov, I; Kolosova, N; Goncharova, N; Marchenko, V; Ryzhikov, A
EPI1087636	HA	Czech Republic	2017-Jan-20	A/chicken/Czech Republic/988-17/2017 (H5N8)	State Veterinary Institute Prague	State Veterinary Institute Prague	Nagy,A
EPI1040223	HA	Italy	2017-Apr-07	A/chicken/Italy/17VIR3078/2017	Istituto Zooprofilattico Sperimentale Delle Venezie	Istituto Zooprofilattico Sperimentale Delle Venezie	Bianca,Zecchin; Alice,Fusaro; Gianpiero,Zamperin; Alessia,Schivo; Annalisa,Salviato; Sabrina,Marciano; Silvia,Ormelli; Calogero,Terregino; Isabella,Monne
EPI961933	HA	Taiwan	2016-Dec-21	A/chicken/Taiwan/x37/2016	NA	Animal Health Research Institute	Yu-Ju,Lin; Li-Hsuan,Chen; Wan-Chen,Li; Yen-Ping,Chen; Yu-Pin,Liu; Fan,Lee; Wen-Jane,Tu
EPI961525	HA	Italy	2017-Feb-27	A/chicken/Italy/17VIR1751-3/2017	Istituto Zooprofilattico Sperimentale Delle Venezie	Istituto Zooprofilattico Sperimentale Delle Venezie	Zecchin, B.; Fusaro, A.; Milani, A.; Schivo, A.; Salviato, A.; Zamperin, G.; Marciano, S.; Ormelli, S.; Terregino, C.; Monne, I.
EPI961517	HA	Italy	2017-Feb-27	A/chicken/Italy/17VIR1684-2/2017	Istituto Zooprofilattico Sperimentale Delle Venezie	Istituto Zooprofilattico Sperimentale Delle Venezie	Zecchin, B.; Fusaro, A.; Milani, A.; Schivo, A.; Salviato, A.; Zamperin, G.; Marciano, S.; Ormelli, S.; Terregino, C.; Monne, I.
EPI954583	HA	Italy	2017-Jan-25	A/chicken/Italy/17VIR653-12/2017	Istituto Zooprofilattico Sperimentale Delle Venezie	Istituto Zooprofilattico Sperimentale Delle Venezie	Zecchin, B.; Fusaro, A.; Milani, A.; Schivo, A.; Salviato, A.; Zamperin, G.; Marciano, S.; Ormelli, S.; Terregino, C.; Monne, I.
EPI942420	HA	Czech Republic	2017-Feb-24	A/chicken/Czech Republic/2764-17_2/2017 (H5N8)	NA	State Veterinary Institute Prague	Nagy,Alexander
EPI922508	HA	Germany	2016-Dec-24	A/chicken/Germany-NI/R11406/2016	NA	Friedrich-Loeffler-Institut	NA
EPI932938	HA	Germany	2016-Nov-27	A/chicken/Germany-MV/R10048/2016	NA	Friedrich-Loeffler-Institut	NA
EPI573235	HA	Korea, Republic of	2014-Nov-24	A/Korean native chicken/Korea/H1903/2014	NA	Animal and Plant Quarantine Agency (QIA)	NA
EPI573233	HA	Korea, Republic of	2014-Nov-12	A/Korean native chicken/Korea/H1847/2014	NA	Animal and Plant Quarantine Agency (QIA)	NA
EPI573226	HA	Korea, Republic of	2014-Oct-01	A/Korean native chicken/Korea/H1747/2014	NA	Animal and Plant Quarantine Agency (QIA)	NA
EPI573218	HA	Korea, Republic of	2014-Jul-28	A/Korean native chicken/Korea/H1687/2014	NA	Animal and Plant Quarantine Agency (QIA)	NA
EPI573212	HA	Korea, Republic of	2014-Jun-16	A/Korean native chicken/Korea/H1554/2014	NA	Animal and Plant Quarantine Agency (QIA)	NA
EPI573207	HA	Korea, Republic of	2014-May-08	A/chicken/Korea/H1350/2014	NA	Animal and Plant Quarantine Agency (QIA)	NA
EPI573205	HA	Korea, Republic of	2014-Apr-23	A/Korean native chicken/Korea/H1299/2014	NA	Animal and Plant Quarantine Agency (QIA)	NA
EPI573203	HA	Korea, Republic of	2014-Apr-20	A/chicken/Korea/H1292/2014	NA	Animal and Plant Quarantine Agency (QIA)	NA
EPI573202	HA	Korea, Republic of	2014-Apr-12	A/chicken/Korea/H1268/2014	Animal and Plant Quarantine Agency	Animal and Plant Quarantine Agency (QIA)	NA
EPI573201	HA	Korea, Republic of	2014-Apr-07	A/chicken/Korea/H1236/2014	NA	Animal and Plant Quarantine Agency (QIA)	NA
EPI573200	HA	Korea, Republic of	2014-Mar-21	A/Korean native chicken/Korea/H1139/2014	NA	Animal and Plant Quarantine Agency (QIA)	NA
EPI573199	HA	Korea, Republic of	2014-Mar-17	A/breeder chicken/Korea/H1068/2014	NA	Animal and Plant Quarantine Agency (QIA)	NA
EPI573197	HA	Korea, Republic of	2014-Mar-06	A/chicken/Korea/H881/2014	NA	Animal and Plant Quarantine Agency (QIA)	NA
EPI573194	HA	Korea, Republic of	2014-Mar-02	A/breeder chicken/Korea/H818/2014	NA	Animal and Plant Quarantine Agency (QIA)	NA
EPI573195	HA	Korea, Republic of	2014-Mar-02	A/breeder chicken/Korea/H818/2014	NA	Animal and Plant Quarantine Agency (QIA)	NA
EPI573171	HA	Netherlands	2014-Nov-20	A/Chicken/Netherlands/14015824/2014	Wageningen Bioveterinary Research	Wageningen Bioveterinary Research	Heutink, Rene; Harders, Frank; Verschuren-Pritz, Sylvia; Bossers, Alex; Koch, Guus; Bouwstra, Ruth
EPI1045619	HA	Russian Federation	2017-May-08	A/chicken/Tatarstan/88/2017	NA	State Research Center of Virology and Biotechnology (VECTOR)	Ivan,Susloparov; Natalya,Goncharova; Natalya,Kolosova; Vasiliy,Marchenko; Alexander,Ryzhikov
EPI1045611	HA	Russian Federation	2017-Apr-18	A/chicken/Rostov/44/2017	NA	State Research Center of Virology and Biotechnology (VECTOR)	Ivan,Susloparov; Natalya,Goncharova; Natalya,Kolosova; Vasiliy,Marchenko; Alexander,Ryzhikov
EPI1045597	HA	Russian Federation	2017-Mar-05	A/chicken/Shchyolkovo/47/2017	NA	State Research Center of Virology and Biotechnology (VECTOR)	Ivan,Susloparov; Natalya,Goncharova; Natalya,Kolosova; Vasiliy,Marchenko; Alexander,Ryzhikov
EPI1021148	HA	Czech Republic	2017-Feb-28	A/chicken/Czech Republic/3507-17/2017 (H5N8)	State Veterinary Institute Prague	State Veterinary Institute Prague	Nagy,A
EPI1021147	HA	Czech Republic	2017-Feb-27	A/chicken/Czech Republic/2822-17_2/2017 (H5N8)	State Veterinary Institute Prague	State Veterinary Institute Prague	Nagy,A
EPI1021145	HA	Czech Republic	2017-Feb-27	A/chicken/Czech Republic/2821-17_2/2017 (H5N8)	State Veterinary Institute Prague	State Veterinary Institute Prague	Nagy,A
EPI1021140	HA	Czech Republic	2017-Feb-22	A/chicken/Czech Republic/2677-17_2/2017 (H5N8)	State Veterinary Institute Prague	State Veterinary Institute Prague
EPI1021138	HA	Czech Republic	2017-Feb-19	A/chicken/Czech Republic/2514-17/2017 (H5N8)	State Veterinary Institute Prague	State Veterinary Institute Prague	Nagy,A
EPI1021136	HA	Czech Republic	2017-Feb-11	A/chicken/Czech Republic/2216-17_1/2017 (H5N8)	State Veterinary Institute Prague	State Veterinary Institute Prague	Nagy,A
EPI1021131	HA	Czech Republic	2017-Feb-08	A/chicken/Czech Republic/1953-17/2017 (H5N8)	State Veterinary Institute Prague	State Veterinary Institute Prague	Nagy,A
EPI1021124	HA	Czech Republic	2017-Jan-04	A/chicken/Czech Republic/1689-17/2017 (H5N8)	State Veterinary Institute Prague	State Veterinary Institute Prague	Nagy,A
EPI1021123	HA	Czech Republic	2017-Feb-04	A/chicken/Czech Republic/1688-17_1/2017 (H5N8)	State Veterinary Institute Prague	State Veterinary Institute Prague	NA
EPI1021122	HA	Czech Republic	2017-Feb-04	A/chicken/Czech Republic/1687-17_2/2017 (H5N8)	State Veterinary Institute Prague	State Veterinary Institute Prague	Nagy,A
EPI1021119	HA	Czech Republic	2017-Feb-03	A/chicken/Czech Republic/1675-17_2/2017 (H5N8)	State Veterinary Institute Prague	State Veterinary Institute Prague	NA
EPI1021113	HA	Czech Republic	2017-Jan-30	A/chicken/Czech Republic/1465-17/2017 (H5N8)	State Veterinary Institute Prague	State Veterinary Institute Prague	Nagy,A
EPI1021111	HA	Czech Republic	2017-Jan-31	A/chicken/Czech Republic/1344-17/2017 (H5N8)	State Veterinary Institute Prague	State Veterinary Institute Prague	Nagy,A
EPI1021102	HA	Czech Republic	2017-Jan-24	A/chicken/Czech Republic/1208-17_1/2017 (H5N8)	State Veterinary Institute Prague	State Veterinary Institute Prague	Nagy,A
EPI1021090	HA	Czech Republic	2017-Jan-12	A/chicken/Czech Republic/508-17_1/2017 (H5N8)	State Veterinary Institute Prague	State Veterinary Institute Prague	Nagy,A
EPI1019438	HA	Netherlands	2016-Dec-24	A/Ch/NL-Zoeterwoude/16016484-021-025/2016	Wageningen Bioveterinary Reseach	Central Veterinary Institute	Beerens, Nancy; Heutink, Rene; Harders, Frank; Verschuren-Pritz, Sylvia; Bossers, Alex; Koch, Guus; Bergervoet, Saskia
EPI1019430	HA	Netherlands	2016-Dec-17	A/Ch/NL-Rhenen/16016141-006/2016	Wageningen Bioveterinary Reseach	Central Veterinary Institute	Beerens, Nancy; Heutink, Rene; Harders, Frank; Verschuren-Pritz, Sylvia; Bossers, Alex; Koch, Guus; Bergervoet, Saskia
EPI1019422	HA	Netherlands	2016-Dec-17	A/Ch/NL-Hiaure/16016112-001-005/2016	Wageningen Bioveterinary Reseach	Central Veterinary Institute	Beerens, Nancy; Heutink, Rene; Harders, Frank; Verschuren-Pritz, Sylvia; Bossers, Alex; Koch, Guus; Bergervoet, Saskia
EPI1019414	HA	Netherlands	2016-Nov-15	A/Ch/NL-Den Oever/16014231-001/2016	Wageningen Bioveterinary Reseach	Central Veterinary Institute	Beerens, Nancy; Heutink, Rene; Harders, Frank; Verschuren-Pritz, Sylvia; Bossers, Alex; Koch, Guus; Bergervoet, Saskia
EPI1019406	HA	Netherlands	2016-Dec-19	A/Ch/NL-Boven Leeuwen/16016151-006-010/2016	Wageningen Bioveterinary Reseach	Central Veterinary Institute	Beerens, Nancy; Heutink, Rene; Harders, Frank; Verschuren-Pritz, Sylvia; Bossers, Alex; Koch, Guus; Bergervoet, Saskia
EPI1019398	HA	Netherlands	2016-Dec-12	A/Ch/NL-Abbega/X16015736/2016	Wageningen Bioveterinary Reseach	Central Veterinary Institute	Beerens, Nancy; Heutink, Rene; Harders, Frank; Verschuren-Pritz, Sylvia; Bossers, Alex; Koch, Guus; Bergervoet, Saskia
EPI969265	HA	Czech Republic	2017-Feb-22	A/chicken/Czech Republic/2644-17_1/2017 (H5N8)	NA	State Veterinary Institute Prague	Nagy,A
EPI969262	HA	Czech Republic	2017-Feb-22	A/chicken/Czech Republic/2643-17_1/2017 (H5N8)	NA	State Veterinary Institute Prague	Nagy,A
EPI961467	HA	Russian Federation	2017-Mar-02	A/chicken/Sergiyev Posad/39/2017	NA	State Research Center of Virology and Biotechnology (VECTOR)	Ivan,Susloparov; Natalya,Goncharova; Natalya,Kolosova; Vasiliy,Marchenko; Alexander,Ryzhikov
EPI961459	HA	Russian Federation	2017-Mar-02	A/chicken/Sergiyev Posad/38/2017	NA	State Research Center of Virology and Biotechnology (VECTOR)	Ivan,Susloparov; Natalya,Goncharova; Natalya,Kolosova; Vasiliy,Marchenko; Alexander,Ryzhikov
EPI959435	HA	Poland	2017-Jan-03	A/chicken/Poland/002/2017	NA	National Veterinary Research Institut Poland, PIWet-PIB	Swieton E., Smietanka K.
EPI959433	HA	Poland	2016-Dec-28	A/chicken/Poland/114/2016	NA	National Veterinary Research Institut Poland, PIWet-PIB	Swieton E., Smietanka K.
EPI954751	HA	Hungary	2017-Jan-24	A/Chicken/Hungary/2496/2017	National Food Chain Safety Office Veterinary Diagnostic Directorate Laboratory for Molecular Biology	Central Agricultural Office Veterinary Diagnostic Directorate	Adam, Dan
EPI952639	HA	Korea, Republic of	2017-Feb-08	A/chicken/Korea/H903/2017	Avian disease division, Animal and Plant Quarantine Agency	Animal and Plant Quarantine Agency (QIA)	Youn-Jeong, Lee; Eun-Kyoung, Lee; Byung-Min, Song; Yu-Na, Lee
EPI942943	HA	United Kingdom	2016-Dec-31	A/chicken/Wales/000023/2016	Animal and Plant Health Agency (APHA)	Animal and Plant Health Agency (APHA)	Seekings, James; Ellis, Richard; Brookes, Sharon M; Reid, Scott; Essen, Stephen; Brown, Ian H
EPI942419	HA	Czech Republic	2017-Feb-24	A/chicken/Czech Republic/2764-17_1/2017 (H5N8)	NA	State Veterinary Institute Prague	Nagy,Alexander
EPI931197	HA	Czech Republic	2017-Feb-07	A/chicken/Czech Republic/1896-17_1/2017 (H5N8)	NA	State Veterinary Institute Prague	Nagy,Alexander
EPI931194	HA	Czech Republic	2017-Feb-07	A/chicken/Czech Republic/1863-17_1/2017 (H5N8)	NA	State Veterinary Institute Prague	Nagy, Alexander
EPI930843	HA	Czech Republic	2017-Jan-02	A/chicken/Czech Republic/55-17_1/2017 (H5N8)	NA	State Veterinary Institute Prague	NA
EPI919636	HA	Czech Republic	2017-Jan-15	A/chicken/Czech Republic/585-17_1/2017 (H5N8)	State Veterinary Institute Prague	State Veterinary Institute Prague	Nagy,Alexander
EPI917277	HA	Croatia	2017-Feb-08	A/chicken/Croatia/70/2017	NA	Croatian Veterinary Institute	Savić, Vladimir
EPI909460	HA	Russian Federation	2016-Nov-21	A/chicken/Kalmykia/2643/2016	NA	State Research Center of Virology and Biotechnology (VECTOR)	Ivan,Susloparov; Natalya,Goncharova; Natalya,Kolosova; Vasiliy,Marchenko; Alexander,Ryzhikov
EPI909420	HA	Russian Federation	2017-Jan-06	A/chicken/Voronezh/20/2017	NA	State Research Center of Virology and Biotechnology (VECTOR)	Ivan,Susloparov; Natalya,Goncharova; Natalya,Kolosova; Vasiliy,Marchenko; Alexander,Ryzhikov
EPI909412	HA	Russian Federation	2017-Jan-06	A/chicken/Voronezh/19/2017	NA	State Research Center of Virology and Biotechnology (VECTOR)	Ivan,Susloparov; Natalya,Goncharova; Natalya,Kolosova; Vasiliy,Marchenko; Alexander,Ryzhikov
EPI909404	HA	Russian Federation	2017-Jan-06	A/chicken/Voronezh/18/2017	NA	State Research Center of Virology and Biotechnology (VECTOR)	Ivan,Susloparov; Natalya,Goncharova; Natalya,Kolosova; Vasiliy,Marchenko; Alexander,Ryzhikov
EPI887468	HA	Czech Republic	2017-Jan-06	A/chicken/Czech Republic/206-17_2/2017(H5N8)	NA	State Veterinary Institute Prague	Nagy,Alexander
EPI873212	HA	Croatia	2016-Dec-27	A/chicken/Croatia/103/2016	NA	Croatian Veterinary Institute	Savić, Vladimir
EPI869938	HA	Russian Federation	2016-Dec-13	A/chicken/Astrakhan/3131/2016	NA	State Research Center of Virology and Biotechnology (VECTOR)	Ivan,Susloparov; Vasily,Marchenko; Natalya,Goncharova; Alexander,Durymanov; Tatyana,Ilyicheva; Alexander,Ryzhikov
EPI869936	HA	Russian Federation	2016-Nov-23	A/chicken/Kalmykia/2661/2016	NA	State Research Center of Virology and Biotechnology (VECTOR)	Ivan,Susloparov; Vasily,Marchenko; Natalya,Goncharova; Alexander,Durymanov; Tatyana,Ilyicheva; Alexander,Ryzhikov
EPI869928	HA	Poland	2016-Dec-19	A/chicken/Poland/85A/2016	NA	National Veterinary Research Institut Poland, PIWet-PIB	E. Swieton, K. Smietanka
EPI869927	HA	Poland	2016-Dec-17	A/chicken/Poland/79A/2016	NA	National Veterinary Research Institut Poland, PIWet-PIB	E. Swieton, K. Smietanka
EPI866976	HA	Hungary	2016-Nov-25	A/chicken/Hungary/59048/2016	National Food Chain Safety Office Veterinary Diagnostic Directorate Laboratory for Molecular Biology	Central Agricultural Office Veterinary Diagnostic Directorate	Adam, Dan
EPI863857	HA	Sweden	2016-Nov-21	A/Chicken/Sweden/SVA161122KU0453/SZ0209321/2016	National Veterinary Institute	National Veterinary Institute	NA
EPI863849	HA	Sweden	2016-Nov-21	A/Chicken/Sweden/SVA161122KU0453/SZ0209318/2016	National Veterinary Institute	National Veterinary Institute	NA
EPI863834	HA	Sweden	2016-Nov-21	A/Chicken/Sweden/SVA161122KU0453/SZ0209317/2016	National Veterinary Institute	National Veterinary Institute	NA
EPI863826	HA	Sweden	2016-Nov-21	A/Chicken/Sweden/SVA161122KU0453/SZ0209316/2016	National Veterinary Institute	National Veterinary Institute	NA
EPI861224	HA	Germany	2016-Nov-11	A/chicken/Germany-SH/R8758/2016	NA	Friedrich-Loeffler-Institut	NA
EPI861012	HA	Germany	2016-Nov-11	A/chicken/Germany-MV/R8790/2016	NA	Friedrich-Loeffler-Institut	NA
EPI837561	HA	Korea, Republic of	2015-Apr-22	A/korean native chicken/Korea/H2598/2015	NA	Animal and Plant Quarantine Agency (QIA)	NA
EPI837560	HA	Korea, Republic of	2015-Apr-16	A/chicken/Korea/H2590/2015	NA	Animal and Plant Quarantine Agency (QIA)	NA
EPI837559	HA	Korea, Republic of	2015-Apr-03	A/chicken/Korea/H2565/2015	NA	Animal and Plant Quarantine Agency (QIA)	NA
EPI837558	HA	Korea, Republic of	2015-Mar-31	A/chicken/Korea/H2553/2015	NA	Animal and Plant Quarantine Agency (QIA)	NA
EPI837555	HA	Korea, Republic of	2015-Mar-10	A/breeder chicken/Korea/H2496/2015	NA	Animal and Plant Quarantine Agency (QIA)	NA
EPI662624	HA	Japan	2015-Jan-17	A/chicken/Saga/1-1/2015	National Institute of Animal Health	National Institute of Animal Health	NA
EPI662632	HA	Japan	2015-Jan-15	A/chicken/Okayama/1-2/2015	National Institute of Animal Health	National Institute of Animal Health	NA
EPI662640	HA	Japan	2014-Dec-29	A/chicken/Yamaguchi/6/2014	National Institute of Animal Health	National Institute of Animal Health	NA
EPI662648	HA	Japan	2014-Dec-28	A/chicken/Miyazaki/2-4/2014	National Institute of Animal Health	National Institute of Animal Health	NA
EPI573192	HA	Korea, Republic of	2014-Feb-13	A/breeder chicken/Korea/H503/2014	Animal and Plant Quarantine Agency	Animal and Plant Quarantine Agency (QIA)	NA
EPI573187	HA	Netherlands	2014-Nov-29	A/chicken/Netherlands/14016437/2014	Wageningen Bioveterinary Research	Wageningen Bioveterinary Research	Heutink, Rene; Harders, Frank; Verschuren-Pritz, Sylvia; Bossers, Alex; Koch, Guus; Bouwstra, Ruth
EPI573163	HA	Netherlands	2014-Nov-19	A/chicken/Netherlands/14015766/2014	Wageningen Bioveterinary Research	Wageningen Bioveterinary Research	Heutink, Rene; Harders, Frank; Verschuren-Pritz, Sylvia; Bossers, Alex; Koch, Guus; Bouwstra, Ruth
EPI556967	HA	Germany	2015-Jan-01	A/chicken/Germany-MV/R153/2015	NA	Friedrich-Loeffler-Institut	NA
EPI553343	HA	Japan	2014-Dec-16	A/chicken/Miyazaki/7/2014	NA	National Institute of Animal Health	NA
EPI552776	HA	Netherlands	2014-Nov-21	A/chicken/Netherlands/emc-3/2014	Erasmus Medical Center	Erasmus Medical Center	Fouchier, Ron A.M.; Bestebroer, Theo; Van den Brand, Judith M.A.; Van der Vliet, Stefan; Verhagen, Josanne H.
EPI548623	HA	Netherlands	2014-Nov-15	A/chicken/Netherlands/14015531/2014	Wageningen Bioveterinary Research	Wageningen Bioveterinary Research	Heutink, Rene; Harders, Frank; Verschuren-Pritz, Sylvia; Bossers, Alex; Koch, Guus; Bouwstra, Ruth
EPI547678	HA	Netherlands	2014-Nov-14	A/Chicken/Netherlands/14015526/2014	Wageningen Bioveterinary Research	Wageningen Bioveterinary Research	Heutink, Rene; Harders, Frank; Verschuren-Pritz, Sylvia; Bossers, Alex; Koch, Guus; Bouwstra, Ruth
EPI517161	HA	Japan	2014-Apr-13	A/Chicken/Kumamoto/1-7/2014	National Institute of Animal Health	National Agriculture and Food Research Organization	Kanehira,K.; Takemae,N.; Uchida,Y.; Tunekuni,R.; Hikono,H.; Saito,T.
EPI1019494	HA	Netherlands	2016-Dec-21	A/Dk/NL-Stolwijk/16016291-016-020/2016	Wageningen Bioveterinary Reseach	Central Veterinary Institute	Beerens, Nancy; Heutink, Rene; Harders, Frank; Verschuren-Pritz, Sylvia; Bossers, Alex; Koch, Guus; Bergervoet, Saskia
EPI1019486	HA	Netherlands	2016-Nov-10	A/Dk/NL-Rotterdam/16014008-001-005/2016	Wageningen Bioveterinary Reseach	Central Veterinary Institute	Beerens, Nancy; Heutink, Rene; Harders, Frank; Verschuren-Pritz, Sylvia; Bossers, Alex; Koch, Guus; Bergervoet, Saskia
EPI1019478	HA	Netherlands	2016-Dec-15	A/Dk/NL-Kamperveen/16016104-001-005/2016	Wageningen Bioveterinary Reseach	Central Veterinary Institute	Beerens, Nancy; Heutink, Rene; Harders, Frank; Verschuren-Pritz, Sylvia; Bossers, Alex; Koch, Guus; Bergervoet, Saskia
EPI1019470	HA	Netherlands	2016-Dec-01	A/Dk/NL-Biddinghuizen/16015145-021-025/2016	Wageningen Bioveterinary Reseach	Central Veterinary Institute	Beerens, Nancy; Heutink, Rene; Harders, Frank; Verschuren-Pritz, Sylvia; Bossers, Alex; Koch, Guus; Bergervoet, Saskia
EPI1019462	HA	Netherlands	2016-Nov-30	A/Dk/NL-Biddinghuizen/16015083-016-020/2016	Wageningen Bioveterinary Reseach	Central Veterinary Institute	Beerens, Nancy; Heutink, Rene; Harders, Frank; Verschuren-Pritz, Sylvia; Bossers, Alex; Koch, Guus; Bergervoet, Saskia
EPI1019454	HA	Netherlands	2016-Nov-25	A/Dk/NL-Biddinghuizen/16014829-011-015/2016	Wageningen Bioveterinary Reseach	Central Veterinary Institute	Beerens, Nancy; Heutink, Rene; Harders, Frank; Verschuren-Pritz, Sylvia; Bossers, Alex; Koch, Guus; Bergervoet, Saskia
EPI963516	HA	Germany	2016-Nov-21	A/domestic duck/Germany-MV/R9764/2016	NA	Friedrich-Loeffler-Institut	NA
EPI943320	HA	United Kingdom	2016-Dec-19	A/pochard_duck/England/SA12_157809/2016	Animal and Plant Health Agency (APHA)	Animal and Plant Health Agency (APHA)	Saumya, Thomas; Seekings, James; Brookes, Sharon M; Reid, Scott; Essen, Stephen; Brown, Ian H
EPI909452	HA	Russian Federation	2016-Oct-02	A/wild duck/Tatarstan/3059/2016	NA	State Research Center of Virology and Biotechnology (VECTOR)	Ivan,Susloparov; Natalya,Goncharova; Natalya,Kolosova; Vasiliy,Marchenko; Alexander,Ryzhikov
EPI907346	HA	Germany	2017-Jan-26	A/domestic duck/Germany-BB/R681ff/2017	NA	Friedrich-Loeffler-Institut	NA
EPI881292	HA	Germany	2016-Nov-23	A/domestic duck/Germany-MV/R9869/2016	NA	Friedrich-Loeffler-Institut	NA
EPI926605	HA	Russian Federation	2016-Oct-10	A/domestic duck/Siberia/50K/2016	NA	Research Institute of Experimental and Clinical Medicine	Sharshov, K.A.; Kurskaya, O.G.; Alexeev, A.Y.; Sobolev, I.A.; Alikina, T.Y.; Kabilov, M.R.; Shestopalov, A.M.
EPI926613	HA	Russian Federation	2016-Oct-04	A/domestic duck/Siberia/103/2016	Research Institute of Experimental and Clinical Medicine	Research Institute of Experimental and Clinical Medicine	Sharshov, K.A.; Kurskaya, O.G.; Alexeev, A.Y.; Sobolev, I.A.; Alikina, T.Y.; Kabilov, M.R.; Shestopalov, A.M.
EPI869809	HA	France	2016-Nov-28	A/duck/France/161108h/2016		French Agency for Food, Environmental and Occupational Health	NA
EPI869687	HA	France	2016-Nov-26	A/decoy_duck/France/161104e/2016	Anses (Ploufragan-Plouzané)	French Agency for Food, Environmental and Occupational Health	NA
EPI860231	HA	Poland	2016-Nov-02	A/wild duck/Poland/82A/2016	NA	National Veterinary Research Institut Poland, PIWet-PIB	Świętoń, E.; Śmietanka, K.
EPI859650	HA	Germany	2016-Nov-07	A/wild duck/Germany-BW/R8455/2016	NA	Friedrich-Loeffler-Institut	NA
EPI858836	HA	India	2016-Oct-17	A/duck/India/10CA01/2016	ICAR-National Institute of High Security Animal Diseases	ICAR-National Institute of High Security Animal Diseases	Nagarajan, Shanmugasundaram; Tripathi, Sushil; Kumar, Manoj; Murugkar, Harshad V; Tosh, Chakradhar; Singh, Vijendra Pal
EPI823748	HA	Russian Federation	2016-May-25	A/wild duck/Tyva/35/2016	State Research Center of Virology and Biotechnology (VECTOR)	WHO National Influenza Centre Russian Federation	Fadeev,Artem; Komissarov,Andrey; Egorova,Anna; Sintsova,Ksenia; Musaeva,Tamila; Susloparov,Ivan; Marchenko,Vasiliy; Ryzhikov,Aleksandr
EPI675774	HA	China	2014-May-04	A/duck/Liaoning/S1001/2014	Harbin Veterinary Research Institute (CAAS)	Harbin Veterinary Research Institute (CAAS)	Zeng, X.; Chen, P.; Liu, L.; Deng, G.; Li, Y.; Shi, J.; Kong, H.; Feng, H.; Bai, J.; Li, X.; Tian, G.; Chen, H.
EPI588976	HA	Taiwan	2015-Jan-13	A/duck/Taiwan/a068/2015	Animal Health Research Institute	Animal Health Research Institute	Yu-Ju,Lin; Li-Hsuan,Chen; Wan-Chen,Li; Yu-Pin,Liu; Ming-Shiuh,Lee; Ming-Chu,Cheng; Hsiang-Jung,Tsai
EPI573242	HA	Korea, Republic of	2014-Mar-04	A/Common Teal/Korea/H844/2014	NA	Animal and Plant Quarantine Agency (QIA)	NA
EPI573241	HA	Korea, Republic of	2014-Feb-17	A/breeder duck/Korea/H566/2014	NA	Animal and Plant Quarantine Agency (QIA)	NA
EPI573240	HA	Korea, Republic of	2014-Feb-02	A/breeder duck/Korea/H345/2014	NA	Animal and Plant Quarantine Agency (QIA)	NA
EPI573234	HA	Korea, Republic of	2014-Nov-15	A/broiler duck/Korea/H1864/2014	NA	Animal and Plant Quarantine Agency (QIA)	NA
EPI573232	HA	Korea, Republic of	2014-Nov-07	A/broiler duck/Korea/H1840/2014	NA	Animal and Plant Quarantine Agency (QIA)	NA
EPI573231	HA	Korea, Republic of	2014-Nov-07	A/broiler duck/Korea/H1839/2014	NA	Animal and Plant Quarantine Agency (QIA)	NA
EPI573230	HA	Korea, Republic of	2014-Oct-27	A/broiler duck/Korea/H1803/2014	NA	Animal and Plant Quarantine Agency (QIA)	NA
EPI573229	HA	Korea, Republic of	2014-Oct-11	A/broiler duck/Korea/H1763/2014	NA	Animal and Plant Quarantine Agency (QIA)	NA
EPI573228	HA	Korea, Republic of	2014-Oct-05	A/broiler duck/Korea/H1755/2014	NA	Animal and Plant Quarantine Agency (QIA)	NA
EPI573227	HA	Korea, Republic of	2014-Oct-02	A/breeder duck/Korea/H1752/2014	NA	Animal and Plant Quarantine Agency (QIA)	NA
EPI573225	HA	Korea, Republic of	2014-Sep-30	A/broiler duck/Korea/H1745/2014	NA	Animal and Plant Quarantine Agency (QIA)	NA
EPI573224	HA	Korea, Republic of	2014-Sep-25	A/broiler duck/Korea/H1739/2014	NA	Animal and Plant Quarantine Agency (QIA)	NA
EPI573223	HA	Korea, Republic of	2014-Sep-25	A/broiler duck/Korea/H1734/2014	NA	Animal and Plant Quarantine Agency (QIA)	NA
EPI573222	HA	Korea, Republic of	2014-Sep-25	A/broiler duck/Korea/H1733/2014	NA	Animal and Plant Quarantine Agency (QIA)	NA
EPI573221	HA	Korea, Republic of	2014-Sep-24	A/broiler duck/Korea/H1731/2014	NA	Animal and Plant Quarantine Agency (QIA)	NA
EPI573217	HA	Korea, Republic of	2014-Jul-28	A/broiler duck/Korea/H1685/2014	NA	Animal and Plant Quarantine Agency (QIA)	NA
EPI573216	HA	Korea, Republic of	2014-Jul-25	A/broiler duck/Korea/H1683/2014	NA	Animal and Plant Quarantine Agency (QIA)	NA
EPI573215	HA	Korea, Republic of	2014-Jun-26	A/breeder duck/Korea/H1596/2014	NA	Animal and Plant Quarantine Agency (QIA)	NA
EPI573214	HA	Korea, Republic of	2014-Jun-25	A/broiler duck/Korea/H1582/2014	NA	Animal and Plant Quarantine Agency (QIA)	NA
EPI573213	HA	Korea, Republic of	2014-Jun-16	A/broiler duck/Korea/H1556/2014	NA	Animal and Plant Quarantine Agency (QIA)	NA
EPI573210	HA	Korea, Republic of	2014-May-20	A/broiler duck/Korea/H1414/2014	NA	Animal and Plant Quarantine Agency (QIA)	NA
EPI573209	HA	Korea, Republic of	2014-May-20	A/broiler duck/Korea/H1413/2014	NA	Animal and Plant Quarantine Agency (QIA)	NA
EPI573206	HA	Korea, Republic of	2014-May-04	A/breeder duck/Korea/H1343/2014	NA	Animal and Plant Quarantine Agency (QIA)	NA
EPI573198	HA	Korea, Republic of	2014-Mar-10	A/broiler duck/Korea/H959/2014	NA	Animal and Plant Quarantine Agency (QIA)	NA
EPI573196	HA	Korea, Republic of	2014-Feb-20	A/broiler duck/Korea/H651/2014	NA	Animal and Plant Quarantine Agency (QIA)	NA
EPI554605	HA	Germany	2014-Dec-18	A/domestic duck/Germany-NI/R3468/2014	NA	Friedrich-Loeffler-Institut	NA
EPI550849	HA	United Kingdom	2014-Nov-14	A/duck/England/36226/14	Animal and Plant Health Agency (APHA)	Animal and Plant Health Agency (APHA)	Hanna, Amanda; Ellis, Richard; Ceeraz, Vanessa; Seekings, James; Londt, Brandon; Brookes, Sharon; Banks, Jill; Essen, Stephen; Brown, Ian
EPI550848	HA	United Kingdom	2014-Nov-14	A/duck/England/36038/14	Animal and Plant Health Agency (APHA)	Animal and Plant Health Agency (APHA)	Hanna, Amanda; Ellis, Richard; Ceeraz, Vanessa; Seekings, James; Londt, Brandon; Brookes, Sharon; Banks, Jill; Essen, Stephen; Brown, Ian
EPI548493	HA	Japan	2014-Nov-18	A/duck/Chiba/26-372-61/2014	National Institute of Animal Health	National Institute of Animal Health	NA
EPI548485	HA	Japan	2014-Nov-18	A/duck/Chiba/26-372-48/2014	National Institute of Animal Health	National Institute of Animal Health	NA
EPI547673	HA	United Kingdom	2014-Nov-14	A/duck/England/36254/14	Animal and Plant Health Agency (APHA)	Animal and Plant Health Agency (APHA)	Hanna, Amanda; Ellis, Richard; Ceeraz, Vanessa; Seekings, James; Londt, Brandon; Brookes, Sharon; Banks, Jill; Essen, Stephen; Brown, Ian
EPI543010	HA	China	2014-Jan-22	A/duck/Beijing/CT01/2014	Institute of Microbiology, Chinese Academy of Sciences	Institute of Microbiology, Chinese Academy of Sciences	NA
EPI543002	HA	China	2014-Jan-20	A/duck/Beijing/FS01/2014	Institute of Microbiology, Chinese Academy of Sciences	Institute of Microbiology, Chinese Academy of Sciences	NA
EPI542617	HA	China	2013-Nov-10	A/duck/Beijing/FS01/2013	Institute of Microbiology, Chinese Academy of Sciences	Institute of Microbiology, Chinese Academy of Sciences	NA
EPI1019878	HA	Netherlands	2016-Dec-01	A/Teal/NL-Ferwert/16015273-013/2016	Wageningen Bioveterinary Reseach	Central Veterinary Institute	Beerens, Nancy; Heutink, Rene; Harders, Frank; Verschuren-Pritz, Sylvia; Bossers, Alex; Koch, Guus; Bergervoet, Saskia
EPI595055	HA	Korea, Republic of	2015-Jan-22	A/common teal/Korea/KU-12/2015	Avian diaseases laboratory, College of Veterinary Medicine, Konkuk University	Konkuk University	Kwon,Jung-Hoon; Yuk,Seong-Su; Erdene-Ochir,TO; Noh,Jin-Yong; Hong,Woo-Tack; Jeong,Jei-Hyun; Jeong,Sol; Song,Chang-Seon
EPI1019646	HA	Netherlands	2016-Dec-13	A/Eur_Wig/NL-Zwolle/16015820-002/2016	Wageningen Bioveterinary Reseach	Central Veterinary Institute	Beerens, Nancy; Heutink, Rene; Harders, Frank; Verschuren-Pritz, Sylvia; Bossers, Alex; Koch, Guus; Bergervoet, Saskia
EPI1019638	HA	Netherlands	2016-Dec-10	A/Eur_Wig/NL-Zoeterwoude/16015702-010/2016	Wageningen Bioveterinary Reseach	Central Veterinary Institute	Beerens, Nancy; Heutink, Rene; Harders, Frank; Verschuren-Pritz, Sylvia; Bossers, Alex; Koch, Guus; Bergervoet, Saskia
EPI1019630	HA	Netherlands	2016-Dec-18	A/Eur_Wig/NL-Wormer/16016143-002/2016	Wageningen Bioveterinary Reseach	Central Veterinary Institute	Beerens, Nancy; Heutink, Rene; Harders, Frank; Verschuren-Pritz, Sylvia; Bossers, Alex; Koch, Guus; Bergervoet, Saskia
EPI1019622	HA	Netherlands	2016-Dec-12	A/Eur_Wig/NL-West Graftdijk/16015746-003/2016	Wageningen Bioveterinary Reseach	Central Veterinary Institute	Beerens, Nancy; Heutink, Rene; Harders, Frank; Verschuren-Pritz, Sylvia; Bossers, Alex; Koch, Guus; Bergervoet, Saskia
EPI1019614	HA	Netherlands	2016-Dec-14	A/Eur_Wig/NL-Walterswald/16015923-003/2016	Wageningen Bioveterinary Reseach	Central Veterinary Institute	Beerens, Nancy; Heutink, Rene; Harders, Frank; Verschuren-Pritz, Sylvia; Bossers, Alex; Koch, Guus; Bergervoet, Saskia
EPI1019606	HA	Netherlands	2016-Dec-13	A/Eur_Wig/NL-Vianen/16015917-006/2016	Wageningen Bioveterinary Reseach	Central Veterinary Institute	Beerens, Nancy; Heutink, Rene; Harders, Frank; Verschuren-Pritz, Sylvia; Bossers, Alex; Koch, Guus; Bergervoet, Saskia
EPI1019598	HA	Netherlands	2016-Dec-09	A/Eur_Wig/NL-Terschelling/16015692-010/2016	Wageningen Bioveterinary Reseach	Central Veterinary Institute	Beerens, Nancy; Heutink, Rene; Harders, Frank; Verschuren-Pritz, Sylvia; Bossers, Alex; Koch, Guus; Bergervoet, Saskia
EPI1019590	HA	Netherlands	2016-Dec-13	A/Eur_Wig/NL-Reeuwijk/16015903-003/2016	Wageningen Bioveterinary Reseach	Central Veterinary Institute	Beerens, Nancy; Heutink, Rene; Harders, Frank; Verschuren-Pritz, Sylvia; Bossers, Alex; Koch, Guus; Bergervoet, Saskia
EPI1019582	HA	Netherlands	2016-Dec-10	A/Eur_Wig/NL-Leidschendam/16015697-007/2016	Wageningen Bioveterinary Reseach	Central Veterinary Institute	Beerens, Nancy; Heutink, Rene; Harders, Frank; Verschuren-Pritz, Sylvia; Bossers, Alex; Koch, Guus; Bergervoet, Saskia
EPI1019574	HA	Netherlands	2016-Dec-10	A/Eur_Wig/NL-Leeuwarden/16015699-002/2016	Wageningen Bioveterinary Reseach	Central Veterinary Institute	Beerens, Nancy; Heutink, Rene; Harders, Frank; Verschuren-Pritz, Sylvia; Bossers, Alex; Koch, Guus; Bergervoet, Saskia
EPI1019566	HA	Netherlands	2016-Dec-05	A/Eur_Wig/NL-Groningen/16015376-003/2016	Wageningen Bioveterinary Reseach	Central Veterinary Institute	Beerens, Nancy; Heutink, Rene; Harders, Frank; Verschuren-Pritz, Sylvia; Bossers, Alex; Koch, Guus; Bergervoet, Saskia
EPI1019558	HA	Netherlands	2016-Dec-08	A/Eur_Wig/NL-Greonterp/16015653-001/2016	Wageningen Bioveterinary Reseach	Central Veterinary Institute	Beerens, Nancy; Heutink, Rene; Harders, Frank; Verschuren-Pritz, Sylvia; Bossers, Alex; Koch, Guus; Bergervoet, Saskia
EPI1019550	HA	Netherlands	2016-Dec-13	A/Eur_Wig/NL-Gouda/16015824-001/2016	Wageningen Bioveterinary Reseach	Central Veterinary Institute	Beerens, Nancy; Heutink, Rene; Harders, Frank; Verschuren-Pritz, Sylvia; Bossers, Alex; Koch, Guus; Bergervoet, Saskia
EPI1019542	HA	Netherlands	2016-Dec-01	A/Eur_Wig/NL-Ferwert/16015273-002/2016	Wageningen Bioveterinary Reseach	Central Veterinary Institute	Beerens, Nancy; Heutink, Rene; Harders, Frank; Verschuren-Pritz, Sylvia; Bossers, Alex; Koch, Guus; Bergervoet, Saskia
EPI1019534	HA	Netherlands	2016-Dec-11	A/Eur_Wig/NL-Enumatil-Groningen/16015704-001/2016	Wageningen Bioveterinary Reseach	Central Veterinary Institute	Beerens, Nancy; Heutink, Rene; Harders, Frank; Verschuren-Pritz, Sylvia; Bossers, Alex; Koch, Guus; Bergervoet, Saskia
EPI1019526	HA	Netherlands	2016-Dec-06	A/Eur_Wig/NL-Drieborg (Dollard)/16015513-001/2016	Wageningen Bioveterinary Reseach	Central Veterinary Institute	Beerens, Nancy; Heutink, Rene; Harders, Frank; Verschuren-Pritz, Sylvia; Bossers, Alex; Koch, Guus; Bergervoet, Saskia
EPI1019518	HA	Netherlands	2016-Nov-27	A/Eur_Wig/NL-De Waal (Texel)/16014891-004/2016	Wageningen Bioveterinary Reseach	Central Veterinary Institute	Beerens, Nancy; Heutink, Rene; Harders, Frank; Verschuren-Pritz, Sylvia; Bossers, Alex; Koch, Guus; Bergervoet, Saskia
EPI1019510	HA	Netherlands	2016-Nov-27	A/Eur_Wig/NL-De Waal (Texel)/16014891-003/2016	Wageningen Bioveterinary Reseach	Central Veterinary Institute	Beerens, Nancy; Heutink, Rene; Harders, Frank; Verschuren-Pritz, Sylvia; Bossers, Alex; Koch, Guus; Bergervoet, Saskia
EPI1019502	HA	Netherlands	2016-Dec-13	A/Eur_Wig/NL-Akkrum/16015817-003/2016	Wageningen Bioveterinary Reseach	Central Veterinary Institute	Beerens, Nancy; Heutink, Rene; Harders, Frank; Verschuren-Pritz, Sylvia; Bossers, Alex; Koch, Guus; Bergervoet, Saskia
EPI990770	HA	Germany	2017-Jan-04	A/eurasian wigeon/Germany-NI/AR249-L02143/2017	NA	Friedrich-Loeffler-Institut	NA
EPI959407	HA	Netherlands	2016-Dec-05	A/Eurasian Wigeon/Netherlands/2/2016	Erasmus Medical Center	Erasmus Medical Center	Poen,M.J.;Van Der Jeugd,H.P.;Vuong,O.;Scheuer,R.D.;Kleyheeg,E.;Lexmond,P.; Eggink,W.D.;Müskens,G.J.D.M;Bestebroer,T.M.;Koopmans,M.P.G.;Kuiken,T.;Fouchier,R.A.M.
EPI873659	HA	Netherlands	2016-Dec-04	A/Eurasian wigeon/Netherlands/1/2016	Erasmus Medical Center	Erasmus Medical Center	Poen,M.J.; Van Der Jeugd,H.P.; Vuong,O.; Scheuer,R.D.; Kleyheeg,E.; Müskens,G.J.D.M; Bestebroer,T.M.; Koopmans,M.P.G.; Kuiken,T.; Fouchier,R.A.M.
EPI585111	HA	Netherlands	2015-Feb-25	A/eurasian wigeon/Netherlands/1/2015	Erasmus Medical Center	Erasmus Medical Center	Verhagen, Josanne; Vuong, Oanh; Van der Jeugd, Henk; Nolet, Bart; Fouchier, Ron
EPI552768	HA	Netherlands	2014-Nov-24	A/eurasian wigeon/Netherlands/emc-2/2014	Erasmus Medical Center	Erasmus Medical Center	Fouchier, Ron A.M.; Verhagen, Josanne H.; Vuong, Oanh; Bestebroer, Theo; Van Vliet, Stefan; Van der Jeugd, Henk
EPI552760	HA	Netherlands	2014-Nov-24	A/eurasian wigeon/Netherlands/emc-1/2014	Erasmus Medical Center	Erasmus Medical Center	Fouchier, Ron A.M.; Verhagen, Josanne H.; Vuong, Oanh; Bestebroer, Theo; Van Vliet, Stefan; Van der Jeugd, Henk
EPI551149	HA	Netherlands	2014-Nov-24	A/eurasian wigeon/Netherlands/emc-2/2014	Erasmus Medical Center	Erasmus Medical Center	Fouchier, Ron A.M.; Verhagen, Josanne H.; Vuong, Oanh; Bestebroer, Theo; Van Vliet, Stefan; Van der Jeugd, Henk
EPI551143	HA	Netherlands	2014-Nov-24	A/eurasian wigeon/Netherlands/emc-1/2014	Erasmus Medical Center	Erasmus Medical Center	Fouchier, Ron A.M.; Verhagen, Josanne H.; Vuong, Oanh; Bestebroer, Theo; Van Vliet, Stefan; Van der Jeugd, Henk
EPI1021146	HA	Czech Republic	2017-Feb-27	A/mallard/Czech Republic/2822-17_1/2017 (H5N8)	State Veterinary Institute Prague	State Veterinary Institute Prague	Nagy,A
EPI1021144	HA	Czech Republic	2017-Feb-27	A/mallard/Czech Republic/2821-17_1/2017 (H5N8)	State Veterinary Institute Prague	State Veterinary Institute Prague	Nagy,A
EPI1021143	HA	Czech Republic	2017-Feb-27	A/mallard/Czech Republic/2820-17_2/2017 (H5N8)	State Veterinary Institute Prague	State Veterinary Institute Prague	Nagy,A
EPI1021142	HA	Czech Republic	2017-Feb-27	A/mallard/Czech Republic/2820-17_1/2017 (H5N8)	State Veterinary Institute Prague	State Veterinary Institute Prague	NA
EPI1021141	HA	Czech Republic	2017-Feb-20	A/mallard/Czech Republic/2678-17_1/2017 (H5N8)	State Veterinary Institute Prague	State Veterinary Institute Prague	Nagy,A
EPI1021139	HA	Czech Republic	2017-Feb-17	A/mallard/Czech Republic/2641-17/2017 (H5N8)	State Veterinary Institute Prague	State Veterinary Institute Prague	Nagy,A
EPI1021125	HA	Czech Republic	2017-Feb-05	A/mallard/Czech Republic/1690-17_2/2017 (H5N8)	State Veterinary Institute Prague	State Veterinary Institute Prague	Nagy,A
EPI1021121	HA	Czech Republic	2017-Feb-03	A/Indian Runner Duck/Czech Republic/1683-17_1/2017 (H5N8)	State Veterinary Institute Prague	State Veterinary Institute Prague	NA
EPI1021118	HA	Czech Republic	2017-Jan-30	A/mallard/Czech Republic/1672-17/2017 (H5N8)	State Veterinary Institute Prague	State Veterinary Institute Prague	Nagy,A
EPI1021116	HA	Czech Republic	2017-Jan-29	A/mallard/Czech Republic/1577-17/2017 (H5N8)	State Veterinary Institute Prague	State Veterinary Institute Prague	Nagy,A
EPI1021104	HA	Czech Republic	2017-Jan-21	A/mallard/Czech Republic/1226-17/2017 (H5N8)	State Veterinary Institute Prague	State Veterinary Institute Prague	Nagy,A
EPI1021103	HA	Czech Republic	2017-Jan-25	A/mallard/Czech Republic/1219-17_1/2017 (H5N8)	State Veterinary Institute Prague	State Veterinary Institute Prague	Nagy,A
EPI1021091	HA	Czech Republic	2017-Jan-12	A/mallard/Czech Republic/508-17_4/2017 (H5N8)	State Veterinary Institute Prague	State Veterinary Institute Prague	Nagy,A
EPI1021088	HA	Czech Republic	2017-Jan-04	A/mallard/Czech Republic/136-17_2/2017 (H5N8)	State Veterinary Institute Prague	State Veterinary Institute Prague	Nagy,A
EPI1019742	HA	Netherlands	2016-Dec-05	A/Mal/NL-Mastenbroek/16015378-002/2016	Wageningen Bioveterinary Reseach	Central Veterinary Institute	Beerens, Nancy; Heutink, Rene; Harders, Frank; Verschuren-Pritz, Sylvia; Bossers, Alex; Koch, Guus; Bergervoet, Saskia
EPI1019734	HA	Netherlands	2016-Dec-06	A/Mal/NL-IJsselmuiden/16015448-002/2016	Wageningen Bioveterinary Reseach	Central Veterinary Institute	Beerens, Nancy; Heutink, Rene; Harders, Frank; Verschuren-Pritz, Sylvia; Bossers, Alex; Koch, Guus; Bergervoet, Saskia
EPI969268	HA	Czech Republic	2017-Feb-22	A/mallard/Czech Republic/2705-17/2017 (H5N8)	NA	State Veterinary Institute Prague	Nagy,A
EPI954877	HA	Hungary	2017-Jan-14	A/Mallard/Hungary/1574a/2017	Central Agricultural Office Veterinary Diagnostic Directorate	Central Agricultural Office Veterinary Diagnostic Directorate	Adam, Dan
EPI954861	HA	Hungary	2017-Jan-14	A/Mallard/Hungary/1574b/2017	Central Agricultural Office Veterinary Diagnostic Directorate	Central Agricultural Office Veterinary Diagnostic Directorate	Adam, Dan
EPI953337	HA	Hungary	2016-Nov-21	A/mallard/Hungary/57857/2016	Central Agricultural Office Veterinary Diagnostic Directorate	Central Agricultural Office Veterinary Diagnostic Directorate	Adam, Dan
EPI952782	HA	Korea, Republic of	2017-Jan-24	A/mallard duck/Korea/WA137/2017	Avian disease division, Animal and Plant Quarantine Agency	Animal and Plant Quarantine Agency (QIA)	Youn-Jeong, Lee; Eun-Kyoung, Lee; Byung-Min, Song; Yu-Na, Lee
EPI931145	HA	Czech Republic	2017-Jan-30	A/duck/Czech Republic/1467-17/2017 (H5N8)	NA	State Veterinary Institute Prague	Nagy,Alexander
EPI930841	HA	Czech Republic	2017-Jan-16	A/Indian Runner Duck/Czech Republic/749-17/2017 (H5N8)	NA	State Veterinary Institute Prague	Nagy,Alexander
EPI916503	HA	Czech Republic	2017-Jan-15	A/mallard/Czech Republic/722-17_2/2017 (H5N8)	NA	State Veterinary Institute Prague
EPI881899	HA	Croatia	2017-Jan-14	A/breeder duck/Croatia/21/2017	NA	Croatian Veterinary Institute	Savić, Vladimir
EPI866978	HA	Hungary	2016-Dec-02	A/duck/Hungary/60441/2016	National Food Chain Safety Office Veterinary Diagnostic Directorate Laboratory for Molecular Biology	Central Agricultural Office Veterinary Diagnostic Directorate	Adam, Dan
EPI860534	HA	Hungary	2016-Nov-11	A/duck/Hungary/55191/2016	National Food Chain Safety Office Veterinary Diagnostic Directorate Laboratory for Molecular Biology	Central Agricultural Office Veterinary Diagnostic Directorate	Zsuzsanna, Ronai; Krisztina, Ursu; Adam, Balint; Dora, Szalay; Akos, Thuma; Eva, Gyuris; Karoly, Erdelyi; Adam, Dan
EPI837584	HA	Korea, Republic of	2016-Apr-05	A/duck/Korea/16A02/2016	NA	Animal and Plant Quarantine Agency (QIA)	NA
EPI837583	HA	Korea, Republic of	2016-Mar-23	A/breeder duck/Korea/16AQ17/2016	NA	Animal and Plant Quarantine Agency (QIA)	NA
EPI837582	HA	Korea, Republic of	2015-Nov-15	A/broiler duck/Korea/H3302/2015	NA	Animal and Plant Quarantine Agency (QIA)	NA
EPI837581	HA	Korea, Republic of	2015-Nov-15	A/broiler duck/Korea/H3301/2015	NA	Animal and Plant Quarantine Agency (QIA)	NA
EPI837580	HA	Korea, Republic of	2015-Nov-13	A/broiler duck/Korea/H3298/2015	NA	Animal and Plant Quarantine Agency (QIA)	NA
EPI837579	HA	Korea, Republic of	2015-Oct-28	A/broiler duck/Korea/H3104/2015	NA	Animal and Plant Quarantine Agency (QIA)	NA
EPI837578	HA	Korea, Republic of	2015-Oct-26	A/broiler duck/Korea/H3098/2015	NA	Animal and Plant Quarantine Agency (QIA)	NA
EPI837577	HA	Korea, Republic of	2015-Oct-23	A/broiler duck/Korea/H3093/2015	NA	Animal and Plant Quarantine Agency (QIA)	NA
EPI837576	HA	Korea, Republic of	2015-Oct-20	A/broiler duck/Korea/H3092/2015	NA	Animal and Plant Quarantine Agency (QIA)	NA
EPI837575	HA	Korea, Republic of	2015-Oct-19	A/broiler duck/Korea/H3078/2015	NA	Animal and Plant Quarantine Agency (QIA)	NA
EPI837574	HA	Korea, Republic of	2015-Sep-26	A/broiler duck/Korea/H2910/2015	NA	Animal and Plant Quarantine Agency (QIA)	NA
EPI837573	HA	Korea, Republic of	2015-Sep-20	A/mallard/Korea/H2891/2015	NA	Animal and Plant Quarantine Agency (QIA)	NA
EPI837572	HA	Korea, Republic of	2015-Sep-17	A/broiler duck/Korea/LBM334/2015	NA	Animal and Plant Quarantine Agency (QIA)	NA
EPI837571	HA	Korea, Republic of	2015-Sep-14	A/broiler duck/Korea/H2827/2015	NA	Animal and Plant Quarantine Agency (QIA)	NA
EPI837570	HA	Korea, Republic of	2015-Sep-14	A/broiler duck/Korea/H2826/2015	NA	Animal and Plant Quarantine Agency (QIA)	NA
EPI837569	HA	Korea, Republic of	2015-Jun-11	A/breeder duck/Korea/H2675/2015	NA	Animal and Plant Quarantine Agency (QIA)	NA
EPI837568	HA	Korea, Republic of	2015-Jun-05	A/broiler duck/Korea/H2649/2015	NA	Animal and Plant Quarantine Agency (QIA)	NA
EPI837567	HA	Korea, Republic of	2015-May-29	A/broiler duck/Korea/H2641/2015	NA	Animal and Plant Quarantine Agency (QIA)	NA
EPI837566	HA	Korea, Republic of	2015-May-28	A/broildr duck/Korea/H2637/2015	NA	Animal and Plant Quarantine Agency (QIA)	NA
EPI837565	HA	Korea, Republic of	2015-May-22	A/duck/Korea/H2628/2015	NA	Animal and Plant Quarantine Agency (QIA)	NA
EPI837564	HA	Korea, Republic of	2015-May-21	A/duck/Korea/H2627/2015	NA	Animal and Plant Quarantine Agency (QIA)	NA
EPI837563	HA	Korea, Republic of	2015-May-13	A/broiler duck/Korea/H2618/2015	NA	Animal and Plant Quarantine Agency (QIA)	NA
EPI837562	HA	Korea, Republic of	2015-Apr-30	A/broiler duck/Korea/H2606/2015	NA	Animal and Plant Quarantine Agency (QIA)	NA
EPI837557	HA	Korea, Republic of	2015-Mar-20	A/broiler duck/Korea/H2531/2015	NA	Animal and Plant Quarantine Agency (QIA)	NA
EPI837556	HA	Korea, Republic of	2015-Mar-13	A/broiler duck/Korea/H2517/2015	NA	Animal and Plant Quarantine Agency (QIA)	NA
EPI837554	HA	Korea, Republic of	2015-Feb-24	A/broiler duck/Korea/H2405/2015	NA	Animal and Plant Quarantine Agency (QIA)	NA
EPI837553	HA	Korea, Republic of	2015-Feb-23	A/broiler duck/Korea/H2400/2015	NA	Animal and Plant Quarantine Agency (QIA)	NA
EPI837552	HA	Korea, Republic of	2015-Feb-23	A/broiler duck/Korea/H2393/2015	NA	Animal and Plant Quarantine Agency (QIA)	NA
EPI837551	HA	Korea, Republic of	2015-Feb-17	A/broiler duck/Korea/H2385/2015	NA	Animal and Plant Quarantine Agency (QIA)	NA
EPI837550	HA	Korea, Republic of	2015-Feb-05	A/mallard/Korea/H2321/2015	NA	Animal and Plant Quarantine Agency (QIA)	NA
EPI837549	HA	Korea, Republic of	2015-Feb-02	A/mallard/Korea/H2304/2015	NA	Animal and Plant Quarantine Agency (QIA)	NA
EPI837546	HA	Korea, Republic of	2015-Jan-30	A/broiler duck/Korea/H2278/2015	NA	Animal and Plant Quarantine Agency (QIA)	NA
EPI837545	HA	Korea, Republic of	2015-Jan-28	A/broiler duck/Korea/H2266/2015	NA	Animal and Plant Quarantine Agency (QIA)	NA
EPI837544	HA	Korea, Republic of	2015-Jan-22	A/broiler duck/Korea/H2194/2015	NA	Animal and Plant Quarantine Agency (QIA)	NA
EPI837543	HA	Korea, Republic of	2015-Jan-17	A/broiler duck/Korea/H2116/2015	NA	Animal and Plant Quarantine Agency (QIA)	NA
EPI837542	HA	Korea, Republic of	2015-Jan-14	A/mallard/Korea/H2102/2015	NA	Animal and Plant Quarantine Agency (QIA)	NA
EPI837541	HA	Korea, Republic of	2015-Jan-11	A/breeder duck/Korea/H2086/2015	NA	Animal and Plant Quarantine Agency (QIA)	NA
EPI595079	HA	Korea, Republic of	2015-Feb-06	A/mallard/Korea/N15-99/2015	Avian diaseases laboratory, College of Veterinary Medicine, Konkuk University	Konkuk University	Kwon,Jung-Hoon; Yuk,Seong-Su; Erdene-Ochir,TO; Noh,Jin-Yong; Hong,Woo-Tack; Jeong,Jei-Hyun; Jeong,Sol; Song,Chang-Seon
EPI595066	HA	Korea, Republic of	2015-Jan-29	A/mallard/Korea/KU3-2/2015	Avian diaseases laboratory, College of Veterinary Medicine, Konkuk University	Konkuk University	Kwon,Jung-Hoon; Yuk,Seong-Su; Erdene-Ochir,TO; Noh,Jin-Yong; Hong,Woo-Tack; Jeong,Jei-Hyun; Jeong,Sol; Song,Chang-Seon
EPI584823	HA	Hungary	2015-Feb-23	A/domestic duck/Hungary/7341/2015	Central Agricultural Office Veterinary Diagnostic Directorate	Central Agricultural Office Veterinary Diagnostic Directorate	Krisztian,Banyai; Szilvia,Farkas; Adam,Dan
EPI573680	HA	Japan	2015-Feb-13	A/mallard duck/Kagoshima/KU116/2015(H5N8)	Kagoshima University	Kagoshima University	NA
EPI573672	HA	Japan	2015-Jan-14	A/mallard duck/Kagoshima/KU70/2015(H5N8)	Kagoshima University	Kagoshima University	NA
EPI573239	HA	Korea, Republic of	2014-Dec-01	A/mallard/Korea/H1924-6/2014	NA	Animal and Plant Quarantine Agency (QIA)	NA
EPI573238	HA	Korea, Republic of	2014-Dec-19	A/mallard/Korea/H2003/2014	NA	Animal and Plant Quarantine Agency (QIA)	NA
EPI573237	HA	Korea, Republic of	2014-Dec-18	A/mallard/Korea/H1991/2014	NA	Animal and Plant Quarantine Agency (QIA)	NA
EPI554607	HA	Germany	2014-Dec-30	A/mallard/Germany-ST/R23/2015	NA	Friedrich-Loeffler-Institut	NA
EPI507673	HA	China	2013-Nov-18	A/mallard duck/Shanghai/SH-9/2013	Institute of Military Veterinary, Academy of Military Medical Sciences	Institute of Laboratory Animal Sciences, Chinese Academy	Fan,S.; Gao,X.;Ying,Y.; Guo,J.; Sun,W.; Wang,T.;Ren,Z.; Yu,Z.; Li,Y.; Zhao,Y.; Yang,S.;Gao,Y. ; Xia,X.
EPI573236	HA	Korea, Republic of	2014-Dec-16	A/spot-billed duck/Korea/H1981/2014	NA	Animal and Plant Quarantine Agency (QIA)	NA
EPI1032549	HA	Hungary	2016-Nov-24	A/Mulard_duck/Hungary/59163/2016	National Food Chain Safety Office Veterinary Diagnostic Directorate Laboratory for Molecular Biology	Central Agricultural Office Veterinary Diagnostic Directorate	Adam, Dan
EPI1032532	HA	Hungary	2016-Dec-07	A/Mulard_duck/Hungary/62902/2016	National Food Chain Safety Office Veterinary Diagnostic Directorate Laboratory for Molecular Biology	Central Agricultural Office Veterinary Diagnostic Directorate	Adam, Dan
EPI1032524	HA	Hungary	2016-Nov-29	A/Mulard_duck/Hungary/60369/2016	National Food Chain Safety Office Veterinary Diagnostic Directorate Laboratory for Molecular Biology	Central Agricultural Office Veterinary Diagnostic Directorate	Adam, Dan
EPI860518	HA	Hungary	2016-Nov-08	A/Mulard_duck/Hungary/54494/2016	National Food Chain Safety Office Veterinary Diagnostic Directorate Laboratory for Molecular Biology	Central Agricultural Office Veterinary Diagnostic Directorate	Zsuzsanna, Ronai; Krisztina, Ursu; Adam, Balint; Dora, Szalay; Akos, Thuma; Eva, Gyuris; Karoly, Erdelyi; Adam, Dan
EPI573179	HA	Netherlands	2014-Nov-21	A/duck/Netherlands/14015898/2014	Wageningen Bioveterinary Research	Wageningen Bioveterinary Research	Heutink, Rene; Harders, Frank; Verschuren-Pritz, Sylvia; Bossers, Alex; Koch, Guus; Bouwstra, Ruth
EPI925956	HA	Russian Federation	2016-Sep-10	A/gadwall/Chany/97/2016	Research Institute of Experimental and Clinical Medicine	WHO National Influenza Centre Russian Federation	Sharshov,K.A.; Sobolev,I.A.; Li,Xinxin; Fadeev,A.V.; Egorova,A.A.; Kotenko,A.V.; Komissarov,A.B.; Vasin,A.V.; Kurskaya,O.G.; Alexeev,A.Y.; Shestopalov,A.M
EPI573208	HA	Korea, Republic of	2014-May-08	A/gadwall/Korea/H1351/2014	NA	Animal and Plant Quarantine Agency (QIA)	NA
EPI1019758	HA	Netherlands	2016-Dec-05	A/Sea_eagle/NL-Assen/16015398-002/2016	Wageningen Bioveterinary Reseach	Central Veterinary Institute	Beerens, Nancy; Heutink, Rene; Harders, Frank; Verschuren-Pritz, Sylvia; Bossers, Alex; Koch, Guus; Bergervoet, Saskia
EPI1019382	HA	Netherlands	2016-Nov-30	A/Buzzard/NL-Durgerdam/16015100-004/2016	Wageningen Bioveterinary Reseach	Central Veterinary Institute	Beerens, Nancy; Heutink, Rene; Harders, Frank; Verschuren-Pritz, Sylvia; Bossers, Alex; Koch, Guus; Bergervoet, Saskia
EPI954775	HA	Hungary	2017-Feb-21	A/Common_buzzard/Hungary/7061/2017	Central Agricultural Office Veterinary Diagnostic Directorate	Central Agricultural Office Veterinary Diagnostic Directorate	Adam, Dan
EPI959563	HA	Hungary	2017-Feb-08	A/Rook/Hungary/4975/2017	National Food Chain Safety Office Veterinary Diagnostic Directorate Laboratory for Molecular Biology	Central Agricultural Office Veterinary Diagnostic Directorate	Adam, Dan
EPI1019870	HA	Netherlands	2016-Nov-14	A/T_Dk/NL-Zuidoost Beemster/16014148-009/2016	Wageningen Bioveterinary Reseach	Central Veterinary Institute	Beerens, Nancy; Heutink, Rene; Harders, Frank; Verschuren-Pritz, Sylvia; Bossers, Alex; Koch, Guus; Bergervoet, Saskia
EPI1019862	HA	Netherlands	2016-Nov-14	A/T_Dk/NL-Zuidoost Beemster/16014148-002/2016	Wageningen Bioveterinary Reseach	Central Veterinary Institute	Beerens, Nancy; Heutink, Rene; Harders, Frank; Verschuren-Pritz, Sylvia; Bossers, Alex; Koch, Guus; Bergervoet, Saskia
EPI1019854	HA	Netherlands	2016-Nov-09	A/T_Dk/NL-Zeewolde/16013976-006/2016	Wageningen Bioveterinary Reseach	Central Veterinary Institute	Beerens, Nancy; Heutink, Rene; Harders, Frank; Verschuren-Pritz, Sylvia; Bossers, Alex; Koch, Guus; Bergervoet, Saskia
EPI1019846	HA	Netherlands	2016-Nov-09	A/T_Dk/NL-Zeewolde/16013976-005/2016	Wageningen Bioveterinary Reseach	Central Veterinary Institute	Beerens, Nancy; Heutink, Rene; Harders, Frank; Verschuren-Pritz, Sylvia; Bossers, Alex; Koch, Guus; Bergervoet, Saskia
EPI1019838	HA	Netherlands	2016-Nov-09	A/T_Dk/NL-Zeewolde/16013976-004-006/2016	Wageningen Bioveterinary Reseach	Central Veterinary Institute	Beerens, Nancy; Heutink, Rene; Harders, Frank; Verschuren-Pritz, Sylvia; Bossers, Alex; Koch, Guus; Bergervoet, Saskia
EPI1019830	HA	Netherlands	2016-Nov-09	A/T_Dk/NL-Zeewolde/16013976-004/2016	Wageningen Bioveterinary Reseach	Central Veterinary Institute	Beerens, Nancy; Heutink, Rene; Harders, Frank; Verschuren-Pritz, Sylvia; Bossers, Alex; Koch, Guus; Bergervoet, Saskia
EPI1019822	HA	Netherlands	2016-Nov-09	A/T_Dk/NL-Zeewolde/16013976-001-003/2016	Wageningen Bioveterinary Reseach	Central Veterinary Institute	Beerens, Nancy; Heutink, Rene; Harders, Frank; Verschuren-Pritz, Sylvia; Bossers, Alex; Koch, Guus; Bergervoet, Saskia
EPI1019814	HA	Netherlands	2016-Nov-09	A/T_Dk/NL-Zeewolde/16013976-001/2016	Wageningen Bioveterinary Reseach	Central Veterinary Institute	Beerens, Nancy; Heutink, Rene; Harders, Frank; Verschuren-Pritz, Sylvia; Bossers, Alex; Koch, Guus; Bergervoet, Saskia
EPI1019806	HA	Netherlands	2016-Nov-14	A/T_Dk/NL-Werkendam/16014159-003/2016	Wageningen Bioveterinary Reseach	Central Veterinary Institute	Beerens, Nancy; Heutink, Rene; Harders, Frank; Verschuren-Pritz, Sylvia; Bossers, Alex; Koch, Guus; Bergervoet, Saskia
EPI1019798	HA	Netherlands	2016-Nov-14	A/T_Dk/NL-Werkendam/16014159-002/2016	Wageningen Bioveterinary Reseach	Central Veterinary Institute	Beerens, Nancy; Heutink, Rene; Harders, Frank; Verschuren-Pritz, Sylvia; Bossers, Alex; Koch, Guus; Bergervoet, Saskia
EPI1019790	HA	Netherlands	2016-Nov-14	A/T_Dk/NL-Rotterdam/16014155-001/2016	Wageningen Bioveterinary Reseach	Central Veterinary Institute	Beerens, Nancy; Heutink, Rene; Harders, Frank; Verschuren-Pritz, Sylvia; Bossers, Alex; Koch, Guus; Bergervoet, Saskia
EPI1019782	HA	Netherlands	2016-Nov-17	A/T_Dk/NL-Roggebotsluis/16014462-015/2016	Wageningen Bioveterinary Reseach	Central Veterinary Institute	Beerens, Nancy; Heutink, Rene; Harders, Frank; Verschuren-Pritz, Sylvia; Bossers, Alex; Koch, Guus; Bergervoet, Saskia
EPI1019774	HA	Netherlands	2016-Nov-08	A/T_Dk/NL-Monnickendam/16013865-006-008/2016	Wageningen Bioveterinary Reseach	Central Veterinary Institute	Beerens, Nancy; Heutink, Rene; Harders, Frank; Verschuren-Pritz, Sylvia; Bossers, Alex; Koch, Guus; Bergervoet, Saskia
EPI1019766	HA	Netherlands	2016-Nov-16	A/T_Dk/NL-Almeerder Zand/16014341-003/2016	Wageningen Bioveterinary Reseach	Central Veterinary Institute	Beerens, Nancy; Heutink, Rene; Harders, Frank; Verschuren-Pritz, Sylvia; Bossers, Alex; Koch, Guus; Bergervoet, Saskia
EPI969254	HA	Switzerland	2016-Nov-13	A/Tufted Duck/Switzerland/V237/2016	Institute of Virology and Immunology IVI	Faculty of Veterinary Medicine at the University of Bern	NA
EPI909364	HA	Denmark	2016-Nov-08	A/tufted duck/Denmark/17740-1/2016	Technical University of Denmark	Animal and Plant Health Agency (APHA)	Hjulsager,CK; Krog,JS; Larsen,LE; Kvisgaard,LK; Essen,S
EPI861222	HA	Germany	2016-Nov-11	A/tufted duck/Germany-SN/R8795/2016	NA	Friedrich-Loeffler-Institut	NA
EPI860509	HA	Germany	2016-Nov-07	A/tufted duck/Germany-SH/R8444/2016	NA	Friedrich-Loeffler-Institut	NA
EPI860401	HA	Germany	2016-Nov-08	A/tufted_duck/Germany/AR8459-L01988/2016	NA	Friedrich-Loeffler-Institut	NA
EPI860393	HA	Germany	2016-Nov-07	A/tufted_duck/Germany/AR8444-L01987/2016	NA	Friedrich-Loeffler-Institut	NA
EPI860239	HA	Denmark	2016-Nov-08	A/tufted duck/Denmark/17740-1/2016	Technical University of Denmark	Technical University of Denmark	Hjulsager, CK; Krog, JS; Kvisgaard, LK; Larsen, LE.
EPI859653	HA	Germany	2016-Nov-07	A/tufted_duck/Germany/AR8444-L01986/2016	NA	Friedrich-Loeffler-Institut	NA
EPI859212	HA	Germany	2016-Nov-07	A/tufted_duck/Germany-SH/R8446/2016	NA	Friedrich-Loeffler-Institut	NA
EPI863865	HA	Sweden	2016-Nov-14	A/Common Goldeneye/Sweden/SVA161117KU0322/SZ0002165/2016	National Veterinary Institute	National Veterinary Institute	NA
EPI595107	HA	Korea, Republic of	2014-Dec-24	A/mandarin duck/Korea/K14-367-1/2014	Avian diaseases laboratory, College of Veterinary Medicine, Konkuk University	Konkuk University	Kwon,Jung-Hoon; Yuk,Seong-Su; Erdene-Ochir,TO; Noh,Jin-Yong; Hong,Woo-Tack; Jeong,Jei-Hyun; Jeong,Sol; Song,Chang-Seon
EPI595094	HA	Korea, Republic of	2014-Dec-24	A/mandarin duck/Korea/K14-366-1/2014	Avian diaseases laboratory, College of Veterinary Medicine, Konkuk University	Konkuk University	Kwon,Jung-Hoon; Yuk,Seong-Su; Erdene-Ochir,TO; Noh,Jin-Yong; Hong,Woo-Tack; Jeong,Jei-Hyun; Jeong,Sol; Song,Chang-Seon
EPI595082	HA	Korea, Republic of	2014-Dec-24	A/mandarin duck/Korea/K14-363-1/2014	Avian diaseases laboratory, College of Veterinary Medicine, Konkuk University	Konkuk University	Kwon,Jung-Hoon; Yuk,Seong-Su; Erdene-Ochir,TO; Noh,Jin-Yong; Hong,Woo-Tack; Jeong,Jei-Hyun; Jeong,Sol; Song,Chang-Seon
